# Supplementary material for: Structural and Functional Changes in Prokaryotic Communities in Artificial Pit Mud during Chinese Baijiu Production
Source: mSystems. 2020 Mar 24;5(2):e00829-19. doi: 10.1128/mSystems.00829-19 (PMC7093824; doi:10.1128/mSystems.00829-19)
Supplement: TABLE S1 [file mSystems.00829-19-st001.xlsx]

## Sheet: Sheet1
Table S1 Concentrations (g L-1) of flavor compounds in strong-flavor Baijiu samples
Flavor compounds	Brewing process
	First batch	Second batch	Third batch	Fourth batch
Ester
Ethyl caproate	0.9590±0.2537b	1.2763±0.3109b	2.6358±0.6474a	2.9544±0.9154a
Ethyl acetate	2.3365±0.4475a	1.4883±0.3263b	1.0077±0.2118b	1.2341±0.2959b
Ethyl lactate	1.1889±0.2500	0.9059±0.1928	1.2634±0.2518	1.1535±0.2723
Ethyl butyrate	0.1386±0.0193bc	0.0946±0.0137c	0.2508±0.0754a	0.2103±0.0440ab
Ethyl methanoate	0.0787±0.0185a	0.0696±0.0136ab	0.049±0.01323b	0.044±0.0078b
Ethyl valerate	0.0325±0.0055	0.021±0.0087	0.0214±0.0029	0.0223±0.0065
Ethyl palmitate	0.0113±0.0021b	0.0128±0.0027b	0.0292±0.0069a	0.0351±0.0063a
Ethyl oleate	0.0041±0.0017b	0.0058±0.0016b	0.0124±0.0026a	0.0132±0.0040a
Ethyl octanoate	0.001±0.0002a	0.0003±0.0001b	0.0013±0.0003a	0.0011±0.0002a
Ethyl myristate	0.0005±0.0001b	0.0007±0.0002ab	0.0008±0.0001a	0.0007±0.0002ab
Butyl caproate	0.002±0.0008a	0.0001±0b	0.0002±0.0001b	0.0002±0.0001b
Ethyl decanoate	0.0003±0.0001	0.0003±0.0001	0.0002±0.0001	0.0002±0
Alcohol
1-Propanol	0.8105±0.1749a	0.8043±0.1196a	0.3171±0.0566b	0.4281±0.1254b
3-Methyl butanol	0.2724±0.0545	0.2713±0.0683	0.1838±0.0244	0.1811±0.0206
n-Hexanol	0.1077±0.0223b	0.1100±0.0200b	0.2376±0.0325a	0.1987±0.0529a
2-Butanol	0.2199±0.0619a	0.2131±0.0286a	0.0494±0.0104b	0.0673±0.0156b
2-Methyl-1-butanol	0.0525±0.0088	0.0524±0.0095	0.0356±0.0100	0.0412±0.0078
1-Pentanol	0.0345±0.0067	0.0362±0.0096	0.0368±0.0114	0.0376±0.0068
2-pentanol	0.0189±0.0024	0.0183±0.0028	0.0196±0.0019	0.0182±0.0038
2,3-Butanediol	0.0091±0.0024a	0.0007±0.0003c	0.0030±0.0020bc	0.0040±0.0008b
Acid
Acetic acid	0.0252±0.0031b	0.2875±0.0939a	0.3799±0.1437a	0.4198±0.0862a
Butyric acid	0.2169±0.0632	0.2173±0.0284	0.2215±0.0376	0.2567±0.0463
Caproic acid	0.0657±0.0205b	0.1993±0.0519a	0.2097±0.0314a	0.2143±0.0436a
Isovaleric acid	0.0457±0.0038c	0.0183±0.0029c	0.357±0.0509a	0.2651±0.0505b
Propionic acid	0.0089±0.0017a	0.0048±0.0006b	0.0061±0.0020ab	0.0056±0.0013b
Heptanoic acid	0.0006±0.0002	0.0006±0.0001	0.0007±0.0003	0.0006±0.0001
Aldehyde
Acetaldehyde diethyl acetal	0.2486±0.0682	0.2001±0.0375	0.2006±0.0713	0.2103±0.0324
Acetaldehyde	0.0606±0.0160	0.0541±0.0147	0.0451±0.0139	0.0399±0.0098
Isobutylaldehyde	0.0052±0.0015	0.0064±0.0021	0.0056±0.0011	0.0051±0.0011
ketone
Acetone	0.0162±0.0054	0.0191±0.0038	0.0131±0.0026	0.0171±0.0027
Acetoin	0.021±0.0061a	0.0048±0.0014b	0.0043±0.0010b	0.0042±0.0009b
Data are presented as mean ± standard deviation (n=3). Values with different superscript letters within a row are significantly different statistically (p < 0.05). Concentrations of major compounds are denoted in bold.
