# Supplementary material for: Structural and Functional Changes in Prokaryotic Communities in Artificial Pit Mud during Chinese Baijiu Production
Source: mSystems. 2020 Mar 24;5(2):e00829-19. doi: 10.1128/mSystems.00829-19 (PMC7093824; doi:10.1128/mSystems.00829-19)
Supplement: TABLE S2 [file mSystems.00829-19-st002.xlsx]

## Sheet: Sheet1
Table S2 Relative proportion (%) of the prokaryotic communities at the genus level in artificial pit mud (APM) samples
Taxon	Initial stage				First batch				Second batch				Third batch				Fourth batch
	Sample-1	Sample-2	Sample-3		Sample-1	Sample-2	Sample-3		Sample-1	Sample-2	Sample-3		Sample-1	Sample-2	Sample-3		Sample-1	Sample-2	Sample-3
Clostridium	15.2	12.38	10.86		6.13	4.02	15.43		14.46	14.4	14.9		26.2	27.34	25.69		21.66	19.53	18.26
Lactobacillus	15.04	19.38	25.18		66.21	83.96	22.83		1.57	5	2.82		0	7.04	1.35		0.72	8.72	3.25
Unclassified	10.64	9.34	6.74		5.94	3.36	16.05		25.32	19.04	16.07		16.57	15.14	15.57		14.5	11.58	12.01
Atopobium	8.25	11.12	15.35		0.21	0.01	0.08		0.15	0.02	0.03		0	0	0		0	0.02	0.01
Bacillus	6.74	4.38	3.39		2.19	1.18	5.99		9.73	12.1	10.69		8.92	8.32	8.33		9.2	6.98	7.8
Caproiciproducens	6.42	10.69	11.62		1	0.05	0.36		0.46	0.35	0.77		0.72	0.9	1.19		4.42	6.34	8.98
Bacteroides	3.29	1.81	0.96		0.01	0	0.01		0.01	0	0		0	0.02	0.07		0	0.03	0.03
Hydrogenispora	2.61	2.53	1.78		2.46	1.39	10.58		0.92	1.03	1.15		2.65	1.94	2.53		2.08	2.15	1.88
Garciella	1.71	1.4	0.92		0.18	0.08	0.5		1.53	1.6	1.96		0.22	0.19	0.15		0.13	0.09	0.09
Sedimentibacter	1.59	1.36	0.88		1.22	0.37	2.96		0.57	0.56	0.77		1.19	0.93	1.19		0.87	0.56	0.68
Paenibacillus	1.49	0.59	0.4		0.24	0.06	0.51		5.73	6.05	5.93		3.37	2.65	3.56		2.76	2.26	2.32
Tepidimicrobium	1.37	0.76	0.58		0.75	0.4	2.13		0.79	1.25	1.23		0.33	0.34	0.32		0.3	0.18	0.23
Caldicoprobacter	1.35	0.83	0.61		0.84	0.42	2.54		0.17	0.26	0.34		0.26	0.23	0.33		0.24	0.27	0.18
Pediococcus	1.15	1.97	2.45		0.01	0.01	0.31		0	0	0		0	0	0		0.06	0.1	0.09
Sporosarcina	0.99	0.67	0.58		0.56	0.26	1.63		0.29	0.27	0.28		0.64	0.5	0.49		0.51	0.33	0.39
Nitrolancea	0.99	0.68	0.46		0.07	0.03	0.29		0.05	0.03	0.02		0.09	0.06	0.1		0.07	0.06	0.06
Anaerosporobacter	0.79	0.36	0.26		0.28	0.1	0.73		0.83	0.72	0.65		1.11	0.86	1.21		0.77	0.58	0.71
Pelotomaculum	0.76	0.48	0.27		0.33	0.17	0.8		0.51	0.14	0.3		0.32	0.29	0.27		0.13	0.16	0.16
Corynebacterium_1	0.67	0.39	0.36		0.02	0.01	0.03		0.23	0.04	0		0.01	0.01	0.03		0.27	0.08	0.05
Ochrobactrum	0.66	1.34	0.66		0	0	0.01		1.16	0.12	0		0	0	0		0.02	0.05	0.05
Anaerosalibacter	0.63	0.46	0.32		0.45	0.22	1.19		1.33	1.54	1.57		0.21	0.26	0.18		0.21	0.16	0.17
Faecalibacterium	0.63	0.36	0.14		0	0.01	0		0	0.01	0		0.01	0.04	0.16		0	0.01	0.07
Streptomyces	0.6	0.91	0.98		0	0.01	0.01		0.12	0.03	0		0	0	0		0	0	0
Kroppenstedtia	0.56	0.42	0.36		0.44	0.34	1.11		6.1	6.75	6.98		1.59	1.99	2.18		1.46	1.16	1.09
Lactococcus	0.53	0.62	0.91		0	0	0		0	0	0		0	0	0		0.78	1.38	1.64
Rummeliibacillus	0.53	0.46	0.23		0.2	0.09	0.47		1.16	1.31	0.98		2.06	1.66	1.69		1.74	1.38	1.18
[Eubacterium]_nodatum_group	0.53	0.61	0.56		0	0	0		0	0	0		0	0	0		0.01	0	0.02
Escherichia-Shigella	0.51	0.3	0.21		0.14	0.07	0.27		0.06	0.08	0.06		0.15	0.09	0.18		0.1	0.84	0.16
Syntrophaceticus	0.47	0.27	0.24		0.4	0.2	0.89		0.13	0.11	0.13		0.26	0.21	0.23		0.16	0.13	0.12
Thermoactinomyces	0.45	0.2	0.12		0.25	0.09	0.58		0.54	1.03	1.26		0.47	0.54	0.49		0.37	0.25	0.31
Ruminiclostridium_1	0.45	0.39	0.29		0.38	0.34	1.12		0.35	0.45	0.53		0.51	0.47	0.42		0.45	0.29	0.29
Hazenella	0.39	0.2	0.19		0.29	0.1	0.37		9.17	9.37	11.27		10.15	8.76	9.6		7.68	5.73	4.48
Weissella	0.38	0.6	1.07		0.02	0	0.01		0.05	0.03	0		0	0	0		2.34	3.87	4.93
Tissierella	0.38	0.36	0.37		0.32	0.16	0.84		0.75	0.81	1.02		0.87	0.75	0.75		0.62	0.51	0.49
Helcococcus	0.38	0.06	0.01		0	0	0		0	0	0		0	0	0		0	0	0
Mesorhizobium	0.36	0.42	0.26		0	0	0.01		0.02	0	0		0	0.01	0		0	0.01	0.01
Aneurinibacillus	0.34	0.3	0.21		0.11	0.06	0.55		0.55	0.48	0.34		0.81	0.79	0.7		0.78	0.72	0.46
[Eubacterium]_fissicatena_group	0.32	0.15	0.09		0.1	0.03	0.18		0.09	0.11	0.1		0.13	0.1	0.15		0.12	0.09	0.1
Caloribacterium	0.31	0.22	0.09		0.22	0.1	0.72		0.05	0.05	0.05		0.07	0.05	0.06		0.05	0.04	0.02
Brevibacillus	0.3	0.25	0.15		0.13	0.07	0.27		2.7	2.03	1.45		1.36	1	1.31		1.37	0.92	1.02
Lachnospiraceae_NK4A136_group	0.3	0.19	0.06		0	0	0		0	0	0		0	0	0		0	0	0
Sphingomonas	0.28	0.34	0.24		0	0	0.01		0.01	0	0		0	0.01	0		0	0	0
Anaerocolumna	0.26	0.07	0.1		0.07	0.02	0.11		0.51	0.62	0.59		0.66	0.61	0.78		0.49	0.31	0.44
Haloplasma	0.25	0.19	0.18		0.25	0.08	0.62		0.03	0.03	0.05		0.05	0.06	0.06		0.05	0.07	0.04
Lysinibacillus	0.24	0.25	0.22		0.11	0.05	0.16		0.52	0.27	2.66		1.2	1.08	1.04		0.82	0.78	0.61
Syntrophomonas	0.17	0.08	0.02		0	0.02	0		0	0.01	0		0.01	0.02	0.12		0.01	0.01	0.01
Pseudolabrys	0.22	0.18	0.14		0	0	0.01		0.01	0	0		0	0	0		0	0	0
Alkalibaculum	0.21	0.4	0.45		0.18	0.06	0.28		0.2	0.09	0.06		0.18	0.18	0.18		0.14	0.17	0.13
Enterococcus	0.21	0.14	0.57		0	0	0		0.01	0	0		0	0	0		0.17	0.27	0.26
Peptostreptococcus	0.21	0.3	0.39		0	0	0		0	0	0		0	0	0		0.01	0.01	0.01
Methanosarcina	0.21	0.22	0.45		0.03	0	0.03		0.01	0.02	0.01		0	0	0.01		0.02	0.03	0.05
Paracoccus	0.21	0.32	0.24		0	0	0.01		0.18	0.01	0		0	0	0		0.02	0.02	0.07
Alistipes	0.21	0.13	0.08		0	0	0		0	0	0		0	0	0		0	0	0
Lutispora	0.18	0.13	0.12		0.09	0.06	0.32		0.14	0.12	0.19		0.42	0.36	0.39		0.39	0.28	0.28
Actinomadura	0.18	0.32	0.33		0	0	0.01		0.01	0	0		0	0	0		0	0.01	0
Tepidanaerobacter	0.18	0.13	0.07		0.13	0.07	0.28		0.01	0.02	0.02		0.02	0.01	0.01		0.01	0.01	0.04
Cellulosimicrobium	0.17	0.17	0.23		0	0	0.01		0.17	0.04	0		0	0	0		0.01	0.01	0.02
Sporanaerobacter	0.17	0.16	0.27		0.08	0.06	0.19		0.02	0.05	0.03		0.08	0.04	0.12		0.04	0.02	0.03
Agathobacter	0.23	0.15	0.1		0.33	0.06	0.39		0.03	0.04	0.04		0.1	0.09	0.07		0.06	0.06	0.09
Fonticella	0.16	0.16	0.08		0.12	0.1	0.19		0.18	0.08	0.12		1.33	0.94	1.99		1.12	0.68	1.25
Anaerobacterium	0.16	0.13	0.09		0.22	0.14	0.47		0.08	0.22	0.11		0.28	0.28	0.33		0.29	0.26	0.22
Desulfosporosinus	0.15	0.21	0.19		0.24	0.15	0.66		0.29	0.25	0.17		1.1	1.26	1.05		0.84	0.75	0.9
Baia	0.14	0.11	0.07		0.22	0.05	0.23		3.05	4.3	5.1		3.62	3.23	3.65		2.85	1.88	1.79
Ammoniphilus	0.14	0.16	0.09		0.07	0.03	0.19		0.14	0.16	0.11		0.15	0.2	0.12		0.2	0.12	0.14
Petrimonas	0.14	0.08	0.04		0.38	0.01	0		0.01	0.08	0.12		0	0.01	0		0.08	0.16	0.15
Solibacillus	0.14	0.1	0.08		0.02	0.01	0.03		0.03	0.02	0.06		0.27	0.21	0.14		0.17	0.17	0.09
Methylobacter	0.14	0.13	0.08		0	0	0		0.01	0	0		0	0	0		0	0	0
Ralstonia	0.13	0.17	0.1		0.25	0.27	0.44		0.39	0.46	0.34		0.22	0.26	0.39		0.16	0.33	0.2
Christensenellaceae_R-7_group	0.13	0.1	0.04		0.06	0.01	0.03		0	0.01	0.02		0.03	0.03	0.04		0.03	0.05	0.04
Fermentimonas	0.12	0.11	0.05		0.02	0	0		0.01	0	0.01		0	0	0		0.43	0.86	0.87
Lachnoclostridium_5	0.12	0.06	0.05		0.04	0.02	0.09		0.4	0.38	0.28		1.17	0.46	0.75		0.81	0.33	0.47
Pseudoramibacter	0.12	0.22	0.21		0.04	0	0		0.01	0	0		0	0	0		0	0.01	0.01
Desulfitobacterium	0.11	0.08	0.1		0.16	0.15	0.33		0.33	0.28	0.14		1.29	1.31	1.24		1.16	0.87	1.03
Olsenella	0.11	0.16	0.1		0	0	0		0	0	0		0	0	0		0.05	0.01	0.05
Paenochrobactrum	0.11	0.11	0.12		0	0	0.02		0.17	0.01	0		0	0	0		0.01	0.03	0.02
Chujaibacter	0.11	0.36	0.13		0	0	0		0	0	0		0	0	0		0	0	0
Anaerovorax	0.1	0.06	0.05		0.05	0.02	0.1		0.03	0.04	0.03		0.1	0.06	0.11		0.05	0.03	0.04
Gracilibacter	0.09	0.11	0.06		0.08	0.08	0.38		0.04	0.01	0.04		0.07	0.07	0.08		0.04	0.05	0.04
Burkholderia-Caballeronia-Paraburkholderia	0.09	0.04	0.04		0.07	0.08	0.08		0.08	0.12	0.08		0.04	0.07	0.09		0.05	0.09	0.03
Bosea	0.09	0.19	0.09		0	0	0		0.07	0.01	0		0	0	0		0.01	0.02	0
Turicibacter	0.09	0.04	0.02		0.01	0	0.01		0.01	0.01	0.02		0.05	0.06	0.02		0.04	0.04	0.03
Lysobacter	0.09	0.09	0.12		0	0	0.01		0	0	0		0	0	0		0	0.01	0
Desulfotomaculum	0.08	0.07	0.03		0.03	0.01	0.06		0.13	0.09	0.14		0.3	0.27	0.31		0.27	0.17	0.21
Acidothermus	0.08	0.06	0.04		0	0	0.01		0	0	0		0	0	0		0	0	0
Devosia	0.08	0.11	0.12		0	0	0.01		0.13	0.01	0		0	0	0		0	0.01	0.01
Aminobacter	0.08	0.11	0.06		0	0	0		0.06	0.01	0		0	0	0		0.01	0.01	0.02
Neoscardovia	0.07	0.09	0.06		0	0	0		0	0	0		0	0	0		3.07	4.58	6.16
Oceanobacillus	0.07	0.05	0.05		0.01	0	0.06		0.36	0.36	0.35		0.23	0.22	0.21		0.27	0.16	0.19
Thermoflavimicrobium	0.06	0.03	0.02		0.04	0.02	0.08		0.39	0.29	0.39		0.58	0.56	0.59		0.36	0.36	0.26
Cryptanaerobacter	0.06	0.03	0.01		0.03	0.02	0.09		0.02	0.01	0.02		0.08	0.08	0.06		0.08	0.02	0.01
Candidatus_Solibacter	0.05	0.03	0.01		0	0	0.01		0	0	0		0	0	0		0	0	0
Romboutsia	0.05	0.07	0.03		0.03	0.01	0.06		0.02	0.02	0.02		0.31	0.22	0.2		0.2	0.17	0.19
Alkaliphilus	0.05	0.05	0.08		0.07	0.07	0.15		0.08	0.09	0.11		0.06	0.11	0.06		0.07	0.06	0.07
Acetonema	0.05	0.03	0.03		0.03	0.01	0.03		0.01	0.04	0.04		0.07	0.04	0.09		0.09	0.03	0.08
Methanobacterium	0.05	0.02	0.02		0.05	0	0		0	0	0.01		0.01	0	0		0.01	0.03	0.02
Thiobacillus	0.04	0.12	0.17		0	0	0.02		0.01	0	0		0	0	0		0.01	0.01	0.02
Streptococcus	0.04	0.07	0.06		0.01	0	0		0	0	0		0	0.01	0.01		0.35	0.53	0.67
Proteiniborus	0.04	0.04	0.04		0.04	0.02	0.15		0.06	0.13	0.13		0.26	0.16	0.24		0.27	0.07	0.15
Clostridioides	0.04	0.02	0.04		0.01	0.01	0.04		0.14	0.14	0.14		0.2	0.23	0.22		0.13	0.09	0.11
Virgibacillus	0.04	0.02	0.01		0.02	0.01	0.04		0.26	0.26	0.33		0.11	0.08	0.09		0.08	0.08	0.09
Reyranella	0.04	0.05	0.06		0	0	0		0	0	0		0	0	0		0	0	0
Corynebacterium	0.04	0.01	0.01		0.02	0	0		0.01	0.03	0.01		0	0.01	0.02		0.5	0.18	0.1
Desulfobacca	0.04	0.02	0.03		0	0	0		0	0	0		0	0	0		0	0	0
Sphingobacterium	0.04	0.01	0.01		0	0	0		0.03	0.01	0		0	0	0		0	0	0
Dialister	0.04	0.02	0.04		0.01	0.01	0.01		0	0.01	0		0	0	0		0	0.01	0
Lawsonella	0.04	0.06	0.05		0	0.01	0		0	0	0		0	0	0.01		0	0	0.01
Fictibacillus	0.04	0.01	0.02		0.01	0.01	0.03		0.01	0	0.01		0	0.01	0.02		0.01	0	0
Glutamicibacter	0.03	0.04	0.16		0	0	0		0	0	0		0	0	0		0	0.02	0
Haloimpatiens	0.03	0.05	0.03		0.04	0.01	0.04		0.06	0.09	0.04		1.22	1.11	1.17		1.25	0.61	1.09
Novibacillus	0.03	0.01	0.01		0.02	0.02	0.07		1.13	1.35	1.3		0.24	0.21	0.2		0.19	0.16	0.16
Laceyella	0.03	0.02	0.01		0.03	0	0.14		0.43	0.56	1		0.34	0.31	0.44		0.27	0.29	0.19
Enterobacter	0.03	0.15	0.3		0.03	0.01	0.01		0.16	0.02	0.01		0	0	0.01		0.04	0.07	0.06
Planifilum	0.03	0.02	0.01		0.02	0	0.07		0.02	0.06	0.03		0.25	0.31	0.31		0.24	0.24	0.27
JG30a-KF-32	0.03	0.12	0.05		0	0	0		0	0	0		0	0	0		0	0	0
Risungbinella	0.03	0.01	0.01		0	0	0.02		0.1	0.16	0.17		0.44	0.26	0.38		0.35	0.17	0.12
Lachnotalea	0.03	0.02	0.02		0.01	0	0.01		0.15	0.14	0.09		0.36	0.35	0.29		0.21	0.18	0.19
Finegoldia	0.03	0.01	0		0.1	0.2	0.01		0.02	0.18	0.02		0.01	0.07	0.21		0.71	0.33	0.19
Brevibacterium	0.03	0.01	0.02		0	0	0		0	0	0		0	0	0		0	0	0
Ruminococcaceae_NK4A214_group	0.03	0.03	0.02		0.04	0.01	0.09		0.02	0.01	0.03		0.04	0.04	0.08		0.04	0.04	0.04
Shinella	0.03	0.45	0.04		0	0	0		0.05	0.01	0		0	0	0		0	0	0
Diaphorobacter	0.03	0.04	0.02		0	0	0		0.2	0.02	0		0	0	0		0.01	0	0.01
Syntrophococcus	0.02	0.01	0.01		0	0	0		0	0	0		0	0	0		0.3	0.44	0.58
Pseudogracilibacillus	0.02	0	0.01		0.01	0	0.02		0.22	0.3	0.34		0.02	0.02	0.03		0.04	0.02	0.02
Rhodanobacter	0.02	0.01	0.01		0	0	0		0	0	0		0	0	0		0	0.01	0
Luteimonas	0.02	0.04	0.01		0	0	0		0	0	0		0	0	0		0.03	0.09	0.11
Geobacillus	0.02	0.04	0.01		0.03	0.01	0.02		0.02	0	0.02		0.06	0.08	0.06		0.09	0.09	0.1
Shimazuella	0.02	0.02	0.01		0.01	0.01	0.01		0.01	0.02	0.01		0.13	0.1	0.19		0.12	0.05	0.12
Proteiniphilum	0.02	0.01	0.02		0.17	0.01	0.02		0	0.08	0.07		0	0	0.01		0.04	0.07	0.04
Pelosinus	0.02	0.04	0.01		0.03	0.03	0.08		0.02	0.02	0.02		0.06	0.06	0.1		0.06	0.08	0.03
Ktedonobacter	0.02	0.03	0.03		0	0	0		0	0	0		0	0	0		0	0	0
Paraclostridium	0.02	0.01	0.02		0.01	0.01	0.02		0	0.01	0.01		0.08	0.09	0.13		0.07	0.07	0.08
Megasphaera	0.02	0.01	0		0	0	0		0	0	0		0	0	0		0.02	0.06	0.06
Marmoricola	0.02	0.02	0.02		0	0	0		0.01	0	0		0	0	0		0	0	0
Methanoculleus	0.02	0.05	0.03		0.02	0	0		0	0	0		0	0	0		0.01	0.03	0.03
Rubeoparvulum	0.02	0	0.01		0.01	0	0		0.05	0.03	0.02		0.04	0.04	0.07		0.04	0.01	0.03
Sporomusa	0.02	0.02	0		0.01	0	0.01		0	0	0.01		0.13	0.02	0.02		0.08	0.01	0.01
Fervidicella	0.02	0.03	0.01		0.01	0.01	0.02		0	0	0		0.04	0.02	0.03		0.03	0.04	0.01
Ruminococcaceae_UCG-010	0.02	0.02	0.02		0.01	0.01	0.04		0.01	0	0.02		0.02	0.01	0.04		0.01	0.01	0.02
Dehalobacterium	0.02	0	0.01		0.01	0.01	0.01		0.04	0.02	0.02		0.01	0.02	0		0.02	0.01	0.04
Aminobacterium	0.01	0.04	0.06		0.31	0.01	0.01		0.01	0	0		0	0.01	0		0.58	0.99	1.55
Pseudomonas	0.01	0.01	0		0.07	0	0		0.01	0	0.01		0.04	0.03	0.05		0.27	0.44	0.32
Geobacter	0.01	0.05	0.04		0	0	0		0.01	0	0		0	0	0		0	0	0
Oscillibacter	0.01	0	0.03		0.01	0	0		0	0	0.01		0.03	0.01	0.03		0.19	0.31	0.38
Acinetobacter	0.01	0.02	0.01		2.32	0.03	0.01		0	0.06	0.03		0	0	0.01		0.01	0	0.01
Pantoea	0.01	0.01	0		0	0	0		0.01	0.01	0		0	0	0		0.09	0.16	0.24
Bryobacter	0.01	0.01	0		0	0	0		0	0	0		0	0	0		0	0	0
Methanobrevibacter	0.01	0.01	0.02		0.2	0	0		0.01	0.05	0.4		0	0	0		0.01	0	0
Terrisporobacter	0.01	0.02	0.03		0.01	0	0.02		0.02	0.02	0.01		0.09	0.06	0.09		0.07	0.06	0.08
Herbinix	0.01	0	0.01		0	0	0.01		0.06	0.06	0.04		0.1	0.08	0.09		0.05	0.02	0.06
MND1	0.01	0.01	0.01		0	0	0		0	0	0		0	0	0		0	0	0
Lachnospiraceae_NK3A20_group	0.01	0	0.01		0	0	0		0	0	0		0	0	0		0.03	0.03	0.04
Hydrogenoanaerobacterium	0.01	0.01	0.01		0	0	0		0.02	0.01	0.02		0.06	0.06	0.1		0.07	0.03	0.05
Tumebacillus	0.01	0.01	0.01		0.02	0.02	0.03		0.01	0.01	0.02		0.05	0.06	0.04		0.04	0.03	0.03
Staphylococcus	0.01	0	0.01		0.05	0.01	0.08		0	0.01	0		0	0.01	0.01		0.1	0.05	0.01
Acetivibrio	0.01	0.02	0.02		0.01	0.02	0.03		0.02	0.01	0.01		0.05	0.02	0.04		0.03	0.01	0.03
Brachybacterium	0.01	0.02	0.03		0.01	0	0		0.01	0	0		0	0	0		0.01	0	0
Ruminiclostridium	0.01	0.02	0.01		0.03	0.01	0.04		0.01	0.01	0.01		0.02	0.04	0.06		0.02	0.04	0.02
Aerococcus	0.01	0.06	0.12		0	0	0		0	0	0		0	0	0		0	0	0.01
Rubrobacter	0.01	0.01	0.01		0.09	0.02	0		0.01	0.03	0.01		0	0	0.01		0	0	0.01
Ureibacillus	0.01	0.02	0		0.01	0	0.01		0.02	0.01	0		0.02	0.01	0.01		0.04	0.01	0.02
Ambiguous_taxa	0.01	0.01	0.01		0	0	0		0	0	0		0	0.01	0.04		0.01	0.03	0.03
Desulfurispora	0.01	0.01	0		0	0	0.02		0.01	0	0		0.01	0.01	0.01		0.02	0.01	0.01
Phenylobacterium	0.01	0	0		0	0	0		0	0	0		0	0	0		0	0	0
Erysipelotrichaceae_UCG-003	0.01	0	0		0	0	0		0	0	0		0	0	0.01		0	0.01	0
Sutterella	0	0	0		0	0	0		0	0	0		0	0	0		0.32	0.57	0.72
HSB_OF53-F07	0	0.01	0		0	0	0		0	0	0		0	0	0		0	0	0
Thioalkalispira	0	0.01	0.01		0	0	0.01		0.01	0	0		0	0	0		0	0	0
Bifidobacterium	0	0.03	0.02		0	0	0.04		0	0.01	0		0	0	0		0.15	0.37	0.41
Advenella	0	0.01	0.01		0	0	0		0.12	0.03	0		0	0	0		0	0	0
Ignatzschineria	0	0.01	0.02		0	0	0.01		0	0	0		0	0	0		0.04	0.16	0.14
DMER64	0	0.01	0		0.04	0	0		0	0	0		0	0	0		0.05	0.07	0.13
Thiopseudomonas	0	0	0		0	0	0		0	0	0		0	0	0		0.04	0.11	0.1
Prevotella_7	0	0	0		0.1	0.01	0		0	0.01	0.26		0	0	0.02		0.01	0.04	0.06
Prevotella_9	0	0	0		0	0	0		0	0.01	0		0	0	0		0.03	0.09	0.07
Symbiobacterium	0	0	0		0.01	0	0.03		0.12	0.07	0.13		0.03	0.01	0.04		0.01	0.01	0.02
Pusillimonas	0	0	0		0	0	0		0	0	0		0	0	0		0.02	0.02	0.05
Sphingopyxis	0	0.04	0.04		0	0	0.01		0.1	0.01	0		0	0	0		0	0	0
Melghirimyces	0	0	0		0	0	0		0.1	0.08	0.08		0.01	0	0		0.01	0	0.01
Prevotella_6	0	0	0		0.03	0.02	0		0	0.02	0		0	0.02	0.11		0.01	0.04	0.05
Fastidiosipila	0	0.02	0		0.01	0	0		0	0	0		0	0	0		0.01	0.01	0.01
Castellaniella	0	0.01	0.01		0	0	0		0.02	0	0		0	0	0		0.01	0.02	0.04
Parapusillimonas	0	0.01	0		0	0	0		0.01	0	0		0	0	0		0.01	0.01	0.04
Lentimicrobium	0	0	0		0.17	0.01	0		0.01	0	0		0	0	0		0	0	0
Sulfurimonas	0	0	0		0	0	0		0	0	0		0	0	0		0	0.02	0.01
Proteus	0	0	0		0.01	0	0		0.03	0	0		0	0	0		0	0	0.01
Fusicatenibacter	0	0	0		0	0	0		0	0	0		0	0.02	0.02		0	0.02	0.01
Dethiobacter	0	0.01	0.01		0	0	0.02		0	0.01	0		0.01	0	0		0	0.02	0
MM2	0	0	0		0	0	0		0	0	0		0	0	0		0.01	0.01	0.01
Cohnella	0	0	0		0	0	0		0	0.01	0.01		0.01	0.01	0.02		0.01	0.01	0.01
Massilia	0	0.01	0.01		0.02	0	0		0	0.01	0		0	0	0		0	0	0
Cellulosilyticum	0	0	0		0	0	0		0	0	0		0.01	0	0.01		0.01	0	0
Lachnospiraceae_UCG-007	0	0	0		0	0	0		0	0	0		0.01	0	0.01		0	0	0
Pinus_morrisonicola	0	0	0		0	0	0		0	0	0		0	0	0		0	0.02	0
Oxobacter	0	0	0		0	0	0		0	0	0		0.01	0	0		0	0	0
Curvibacter	0	0	0		0	0	0		0	0	0		0	0	0		0	0.01	0
