# Supplementary material for: Structural and Functional Changes in Prokaryotic Communities in Artificial Pit Mud during Chinese Baijiu Production
Source: mSystems. 2020 Mar 24;5(2):e00829-19. doi: 10.1128/mSystems.00829-19 (PMC7093824; doi:10.1128/mSystems.00829-19)
Supplement: TABLE S3 [file mSystems.00829-19-st003.xlsx]

## Sheet: Sheet1
Table S3 Differential proteins in the artificial pit mud (APM) samples (fourth batch/first batch)
Accession	Protein name	Gene symbol	Protein source	Coverage [%]	# Peptides	# PSMs	# Unique Peptides	# AAs	MW [kDa]	calc. pI	Score Sequest HT: Sequest HT	Fold change	p value
Q93G08	10 kDa chaperonin	groS	Lactobacillus acidophilus (strain ATCC 700396 / NCK56 / N2 / NCFM)	10	1	1	1	94	10.3	5.07	3.19	0.304414	1.4563e-06
P29443	Xylose isomerase	xylA	Lactobacillus brevis	13	4	13	3	449	50.7	5.17	32.71	0.373083	2.47535e-06
B3WCW5	Phosphoglycerate kinase	pgk	Lactobacillus casei (strain BL23)	11	3	18	2	396	42.2	5.95	51.86	0.388979	1.80014e-07
O32755	Glyceraldehyde-3-phosphate dehydrogenase	gap	Lactobacillus delbrueckii subsp. bulgaricus	21	5	23	5	338	36.5	5.83	52.92	0.340782	3.10316e-08
Q046C3	50S ribosomal protein L23	rplW	Lactobacillus gasseri (strain ATCC 33323 / DSM 20243 / JCM 1131 / NCIMB 11718 / AM63)	21	2	3	2	98	11.3	9.74	6.53	0.29199	3.5143e-06
Q044D0	30S ribosomal protein S2	rpsB	Lactobacillus gasseri (strain ATCC 33323 / DSM 20243 / JCM 1131 / NCIMB 11718 / AM63)	7	2	4	2	261	29.3	4.88	9.15	0.346197	4.00446e-06
O32765	L-lactate dehydrogenase	ldh	Lactobacillus helveticus	4	1	9	1	323	35.1	5.21	27.7	0.399907	2.76289e-08
A8YUE4	Triosephosphate isomerase	tpiA	Lactobacillus helveticus (strain DPC 4571)	5	1	2	1	252	27.6	4.91	6.07	0.435063	8.4497e-06
A8YUI5	Glucose-6-phosphate isomerase	pgi	Lactobacillus helveticus (strain DPC 4571)	3	1	3	1	446	49.6	5.12	7.28	0.353485	7.06889e-06
Q74IT6	Chaperone protein DnaK	dnaK	Lactobacillus johnsonii (strain CNCM I-12250 / La1 / NCC 533)	7	3	7	2	624	67.1	4.93	12.11	0.371513	1.68264e-06
P61334	Elongation factor Ts	tsf	Lactobacillus johnsonii (strain CNCM I-12250 / La1 / NCC 533)	3	1	3	1	341	37.5	5.07	8.2	0.276053	4.60234e-06
P21938	Xylose isomerase	xylA	Lactobacillus pentosus	6	2	4	1	449	50.7	5.16	7.53	0.395673	8.48887e-05
Q88VE0	Elongation factor Tu	tuf	Lactobacillus plantarum (strain ATCC BAA-793 / NCIMB 8826 / WCFS1)	15	4	9	3	395	43.4	5.08	17.19	0.495513	1.91381e-06
Q88VJ2	D-lactate dehydrogenase	ldhD	Lactobacillus plantarum (strain ATCC BAA-793 / NCIMB 8826 / WCFS1)	16	4	7	4	332	37.2	5.06	15.9	0.419111	1.88578e-07
A0A117LM42	Flagellin/flagellar hook associated protein (Fragment)	XD80_1839	Synergistales bacterium 53_16	2	1	22	1	705	76.4	4.7	60.92	3.662	1.4747e-08
A0A124FL59	1-pyrroline-5-carboxylate dehydrogenase	XD68_1085	Synergistales bacterium 54_24	2	1	2	1	544	60	6.15	5.39	4.70342	6.51183e-07
A0A124G0R9	Pyruvate, phosphate dikinase	XE01_0619	Synergistales bacterium 58_81	3	2	11	1	890	97.4	5.62	30.93	3.04585	5.34429e-07
A0A259UVX2	Aldehyde oxidoreductase	mop_2	Sporomusa acidovorans DSM 3132	1	1	3	1	919	99.7	6.73	7.85	0.18087	2.57675e-09
A0A1W2BCG4	Ethanolamine utilization protein EutM	SAMN04488500_10762	Sporomusa malonica	27	2	10	1	96	9.6	6.79	23.27	2.72733	9.30692e-07
A0A259UG29	Aldehyde oxidoreductase	mop_3	Sporomusa silvacetica DSM 10669	1	1	4	1	941	102.3	6.2	11.11	0.317593	2.21268e-07
A0A1U7M9W3	Flagellin	hag_2	Sporomusa sphaeroides DSM 2875	1	1	2	1	983	103.4	5.47	2.58	2.25257	4.03926e-05
A0A1I5I3F8	Hydroxylamine reductase	hcp	Acidaminococcus fermentans	3	2	3	2	545	59.2	5.8	8.35	0.498876	8.09079e-06
C0WDR9	Glutaconate CoA-transferase subunit B	gctB	Acidaminococcus intestini	3	1	1	1	267	29.4	6.07	2.66	0.447286	5.12063e-05
R7KAP8	Acetate kinase	ackA	Acidaminococcus sp. CAG:917	4	1	10	1	396	43.3	6.6	24.1	2.40909	6.96408e-06
A5N5B3	Formate--tetrahydrofolate ligase	fhs	Clostridium kluyveri (strain ATCC 8527 / DSM 555 / NCIMB 10680)	4	2	7	2	558	60.4	7.15	18.22	0.476378	2.57082e-07
P80583	Flagellin (Fragment)	fla	Clostridium tyrobutyricum	13	4	57	3	377	40.2	6.33	179.25	3.71406	2.75916e-09
Q45538	Protein CotJC	cotJC	Bacillus subtilis (strain 168)	8	1	2	1	189	21.7	5.22	6.44	0.177128	1.31053e-05
A7Z207	60 kDa chaperonin	groL	Bacillus velezensis (strain DSM 23117 / BGSC 10A6 / FZB42)	9	4	23	1	544	57.4	4.81	66.1	0.394284	8.92716e-06
Q0AVM3	Acetyl-CoA acetyltransferase	Swol_1934	Syntrophomonas wolfei subsp. wolfei (strain DSM 2245B / Goettingen)	6	3	7	3	396	41.3	6.42	22.3	2.16289	3.76464e-07
Q0AZ33	Electron transfer flavoprotein subunit alpha	etfA	Syntrophomonas wolfei subsp. wolfei (strain DSM 2245B / Goettingen)	3	1	1	1	317	33	6.02	3.26	2.02267	9.57946e-05
A0A0T5XDD4	Aldehyde dehydrogenase	HMPREF1705_03676	Acetomicrobium hydrogeniformans ATCC BAA-1850	1	1	1	1	909	99	6.4	2.41	0.408781	0.00012728
D5EGB9	S-layer domain protein	Amico_1484	Aminobacterium colombiense (strain DSM 12261 / ALA-1)	5	2	21	2	463	52.5	4.79	48.91	3.84572	4.93531e-08
A0A1X7I6M2	Glyceraldehyde-3-phosphate dehydrogenase	SAMN06275492_101153	Dethiosulfovibrio salsuginis	3	1	8	1	339	37	6.54	20.97	0.430956	3.3041e-07
C9LNB3	Methylmalonyl-CoA mutase domain protein	GCWU000321_01033	Dialister invisus DSM 15470	2	1	2	1	548	60.4	6.11	4.89	2.10398	1.20194e-05
B1MW06	50S ribosomal protein L29	rpmC	Leuconostoc citreum (strain KM20)	19	1	1	1	68	7.8	9.6	2.14	0.33757	4.19425e-05
S7HM22	Uncharacterized protein	NM10_07394	Megasphaera sp. NM10	15	5	9	2	451	49.2	5.19	26.36	0.283972	2.33846e-06
A0A173XEA3	Putative aldehyde dehydrogenase AldA	aldA	Mitsuokella jalaludinii	2	1	1	1	496	53.8	5.48	2.27	2.36511	0.000134251
Q2RFR2	50S ribosomal protein L6	rplF	Moorella thermoacetica (strain ATCC 39073 / JCM 9320)	5	1	1	1	183	19.6	9.96	2.7	0.318681	2.70749e-06
Q7MVY0	Hydroxylamine reductase	hcp	Porphyromonas gingivalis (strain ATCC BAA-308 / W83)	4	2	4	2	550	60.5	5.52	10.81	0.42949	1.81013e-05
Q48BG5	ATP synthase subunit beta	atpD	Pseudomonas savastanoi pv. phaseolicola (strain 1448A / Race 6)	5	1	1	1	459	49.5	5.05	2.92	0.470588	0.000145496
A0A1M4T8Q5	Cell division protein FtsZ	ftsZ	Schwartzia succinivorans DSM 10502	4	1	2	1	376	39.4	4.78	4.62	0.462345	4.68552e-05
A0A1I3BNT6	3',5'-cyclic AMP phosphodiesterase CpdA	SAMN04487861_10187	Selenomonas ruminantium	3	1	1	1	424	48.1	6.52	2.17	5.99301	2.9514e-05
A4VTQ7	Elongation factor Tu	tuf	Streptococcus suis (strain 05ZYH33)	7	2	2	1	398	44	4.98	2.03	2.53357	9.19866e-05
Q9ADA7	Glycerol kinase 2	glpK2	Streptomyces coelicolor (strain ATCC BAA-471 / A3(2) / M145)	2	1	5	1	512	56	4.92	13.14	5.84151	1.5669e-07
A0A1G6HL51	Formate--tetrahydrofolate ligase	fhs	Succiniclasticum ruminis	2	1	1	1	556	59.3	6.76	2.59	2.18187	2.44908e-05
A0A073IRZ5	50S ribosomal protein L5	rplE	Synergistes jonesii	7	1	3	1	180	20.7	9.86	2.78	0.367054	9.59887e-05
B7VMK8	D-amino acid dehydrogenase	dadA	Vibrio tasmaniensis (strain LGP32)	4	1	3	1	417	45.8	6.62	4.33	0.418104	0.00109229
