# Supplementary material for: Structural and Functional Changes in Prokaryotic Communities in Artificial Pit Mud during Chinese Baijiu Production
Source: mSystems. 2020 Mar 24;5(2):e00829-19. doi: 10.1128/mSystems.00829-19 (PMC7093824; doi:10.1128/mSystems.00829-19)
Supplement: TABLE S4 [file mSystems.00829-19-st004.xlsx]

## Sheet: Sheet1
Table S4 List of differential metabolites measured by gas chromatography-mass spectrometry (GC-MS) and liquid chromatography-mass spectrometry (LC-MS)
Detecion method	Metabolites	Class	VIP	Change
GC-MS	Adipamide	Unclassified	1.65283	enriched
	sarcosine	Organic acids and derivatives	1.25627	enriched
	6-Hydroxynicotinic acid	Organoheterocyclic compounds	1.06245	enriched
	hexadecane	Hydrocarbons	1.05855	enriched
	farnesol	Unclassified	1.65979	enriched
	Elaidic acid	Lipids and lipid-like molecules	1.34359	enriched
	Benzoin	Unclassified	1.33358	enriched
	uric acid	Alkaloids and derivatives	1.13517	enriched
	20alpha-Hydroxycholesterol	Unclassified	1.22795	enriched
	palmitic acid	Lipids and lipid-like molecules	1.13421	enriched
	3-(3-hydroxyphenyl)propionic acid	Phenylpropanoids and polyketides	1.49934	enriched
	linoleic acid	Lipids and lipid-like molecules	1.15476	enriched
	N-Acetyltryptophan	Unclassified	1.03155	enriched
	Synephrine	Unclassified	1.09973	enriched
	3-Methylamino-1,2-propanediol	Unclassified	1.13776	enriched
	Myristic Acid	Lipids and lipid-like molecules	1.42648	enriched
	Dithioerythritol	Unclassified	1.61565	enriched
	Biuret	Unclassified	1.01134	enriched
	dihydrocoumarin	Unclassified	1.31199	enriched
	2,3-Dimethylsuccinic acid	Unclassified	1.24581	enriched
	D-erythronolactone	Unclassified	1.50676	enriched
	Salicylaldehyde	Unclassified	1.72059	enriched
	3-hydroxybenzoic acid	Benzenoids	1.59062	enriched
	4-Acetylbutyric acid	Unclassified	1.32046	enriched
	3-(4-hydroxyphenyl)propionic acid	Phenylpropanoids and polyketides	1.36915	enriched
	dl-p-Hydroxyphenyllactic acid	Unclassified	1.13697	enriched
	1,2-Cyclohexanedione	Organooxygen compounds	1.36703	enriched
	cis-gondoic acid	Lipids and lipid-like molecules	1.61827	enriched
	Dioctyl phthalate	Unclassified	1.20639	enriched
	aspartic acid	Organic acids and derivatives	1.22072	enriched
	benzoic acid	Benzenoids	1.46645	enriched
	1-Indanol	Unclassified	1.56684	enriched
	alpha-ketoisocaproic acid	Unclassified	1.31686	enriched
	pyrogallol	Benzenoids	1.529	enriched
	1-Methylhydantoin	Organoheterocyclic compounds	1.5694	enriched
	3,4-dihydroxybenzoic acid	Benzenoids	1.52522	enriched
	putrescine	Organonitrogen compounds	1.50473	enriched
	2-ketoadipate	Unclassified	1.38589	enriched
	3-Hydroxypalmitic acid	Unclassified	1.22168	enriched
	N-Acetyl-beta-D-mannosamine	Unclassified	1.49764	enriched
	oxamide	Unclassified	1.46538	enriched
	succinic acid	Organic acids and derivatives	1.52078	enriched
	5-Methoxytryptamine	Organoheterocyclic compounds	1.44938	enriched
	Glutaric Acid	Organic acids and derivatives	1.60846	enriched
	3-hydroxybutyric acid	Lipids and lipid-like molecules	1.15476	enriched
	urea	Organic acids and derivatives	1.07496	enriched
	succinate semialdehyde	Unclassified	1.15649	enriched
	hydrocinnamic acid	Phenylpropanoids and polyketides	1.21194	enriched
	pentadecanoic acid	Lipids and lipid-like molecules	1.2678	enriched
	threonine	Lipids and lipid-like molecules	1.03734	enriched
	Aminomalonic acid	Unclassified	1.24648	enriched
	beta-Alanine	Organic acids and derivatives	1.0812	enriched
	2-aminoethanethiol	Unclassified	1.53402	enriched
	Dihydroxyacetone	Organooxygen compounds	1.38754	enriched
	Pelargonic acid	Lipids and lipid-like molecules	1.03226	enriched
	caprylic acid	Lipids and lipid-like molecules	1.01014	enriched
	p-benzoquinone	Unclassified	1.52058	enriched
	Phytanic acid	Lipids and lipid-like molecules	1.07312	enriched
	22-Ketocholesterol	Unclassified	1.10665	enriched
	Capric Acid	Lipids and lipid-like molecules	1.15794	enriched
	2-ketobutyric acid	Organic acids and derivatives	1.17526	enriched
	1-Monopalmitin	Lipids and lipid-like molecules	1.31791	enriched
	Pyruvic acid	Organic acids and derivatives	1.14364	enriched
	2-Hydroxyvaleric acid	Lipids and lipid-like molecules	1.04298	enriched
	Nicotinoylglycine	Unclassified	1.20383	enriched
	Cumic Acid	Unclassified	1.22434	enriched
	2'-deoxyadenosine	Unclassified	1.15828	enriched
	Aminooxyacetic acid	Unclassified	1.136	enriched
	creatine degr	Unclassified	1.34872	enriched
	2-hydroxypyridine	Unclassified	1.20218	enriched
	myo-inositol	Organooxygen compounds	1.07353	depleted
	fumaric acid	Organic acids and derivatives	1.10347	depleted
	6-hydroxy caproic acid	Unclassified	1.40612	depleted
	Carnitine	Unclassified	1.22319	depleted
	2-Deoxyerythritol	Unclassified	1.29631	depleted
	Threitol	Organooxygen compounds	1.51824	depleted
	Threonic acid	Organooxygen compounds	1.52219	depleted
	Phytol	Lipids and lipid-like molecules	1.4439	depleted
	glycerol	Organooxygen compounds	1.02768	depleted
	Glucose-1-phosphate	Organooxygen compounds	1.06723	depleted
	L-Allothreonine	Unclassified	1.30978	depleted
	trans,trans-Muconic acid	Unclassified	1.09929	depleted
	pimelic acid	Lipids and lipid-like molecules	1.03185	depleted
	Tartronic acid	Unclassified	1.31558	depleted
	D-erythro-sphingosine	Lipids and lipid-like molecules	1.14091	depleted
	Ethyl cinnamate	Unclassified	1.01773	depleted
	D-Talose	Unclassified	1.1746	depleted
	cuminic alcohol	Unclassified	1.27553	depleted
	phytosphingosine	Lipids and lipid-like molecules	1.25261	depleted
	2-Furoic Acid	Unclassified	1.54777	depleted
	Methyl-beta-D-galactopyranoside	Unclassified	1.10862	depleted
	beta-Mannosylglycerate	Lipids and lipid-like molecules	1.19498	depleted
	xylose	Organooxygen compounds	1.23492	depleted
	Galactinol	Organooxygen compounds	1.17584	depleted
	Lyxose	Organooxygen compounds	1.25812	depleted
	2-Monoolein	Unclassified	1.0399	depleted
	3,6-Anhydro-D-galactose	Unclassified	1.58827	depleted
	D-Arabitol	Unclassified	1.65884	depleted
	DL-dihydrosphingosine	Unclassified	1.06454	depleted
	mannitol	Organooxygen compounds	1.54618	depleted
	Tagatose	Organooxygen compounds	1.22164	depleted
	fructose	Organooxygen compounds	1.04374	depleted
	Prostaglandin E2	Unclassified	1.05805	depleted
	4-Methylcatechol	Benzenoids	1.07374	depleted
	1-Kestose	Organooxygen compounds	1.09719	depleted
	Galactonic acid	Organic acids and derivatives	1.25073	depleted
	2-deoxy-D-glucose	Unclassified	1.20024	depleted
	thymidine	Nucleosides, nucleotides, and analogues	1.13033	depleted
	melibiose	Organooxygen compounds	1.13568	depleted
	alpha-D-glucosamine 1-phosphate	Unclassified	1.02067	depleted
	raffinose	Organooxygen compounds	1.00115	depleted
	glucuronic acid	Unclassified	1.32508	depleted
	Dehydroascorbic Acid	Organoheterocyclic compounds	1.42904	depleted
	Erythrose	Unclassified	1.08604	depleted
	indole-3-acetamide	Unclassified	1.14989	depleted
	galactose	Organooxygen compounds	1.07269	depleted
	Glucoheptonic acid	Unclassified	1.14544	depleted
LC-MS	PI(O-20:0/17:0)	Lipids and lipid-like molecules	1.04986	enriched
	1-Undecene	Hydrocarbons	1.19841	enriched
	PIP(18:0/20:4(5Z,8Z,11Z,14Z))	Lipids and lipid-like molecules	1.20738	enriched
	PE(DiMe(13,5)/MonoMe(13,5))	Lipids and lipid-like molecules	1.20747	enriched
	(+/-)-N,N-Dimethyl menthyl succinamide	Hydrocarbons	1.68553	enriched
	Stearyl monoglyceridyl citrate	Unclassified	1.89784	enriched
	19Z-octacosenoic acid	Lipids and lipid-like molecules	1.97797	enriched
	1-O-beta-D-Glucopyranosyl-2,3-di-O-palmitoylglycerol	Lipids and lipid-like molecules	2.27575	enriched
	DG(20:0/22:5(7Z,10Z,13Z,16Z,19Z)/0:0)	Lipids and lipid-like molecules	4.78284	enriched
	Ceramide (d18:1/12:0)	Lipids and lipid-like molecules	3.23147	enriched
	1-Tridecene	Hydrocarbons	2.05858	enriched
	20Z-heptacosenoic acid	Lipids and lipid-like molecules	3.46644	enriched
	Cer(d18:0/17:0)	Lipids and lipid-like molecules	1.36965	enriched
	DG(15:0/22:0/0:0)	Lipids and lipid-like molecules	2.79753	enriched
	1-(8-[3]-ladderane-octanyl)-2-(8-[3]-ladderane-octanyl)-sn-glycerol	Lipids and lipid-like molecules	5.06266	enriched
	Cer(d18:0/15:0)	Lipids and lipid-like molecules	1.17307	enriched
	N-Palmitoyl phenylalanine	Organic acids and derivatives	2.42633	enriched
	Calyxinin	Lipids and lipid-like molecules	2.34092	enriched
	Triacontanedioic acid	Lipids and lipid-like molecules	5.28351	enriched
	8,10-Hentriacontanedione	Organic oxygen compounds	4.31141	enriched
	4-Dodecylbenzenesulfonic acid Na salt	Unclassified	1.17288	enriched
	MGDG(18:3(9Z,12Z,15Z)/18:3(9Z,12Z,15Z))	Lipids and lipid-like molecules	1.19211	enriched
	DG(18:3(9Z,12Z,15Z)/22:0/0:0)	Lipids and lipid-like molecules	1.36657	enriched
	PA(19:0/15:0)	Lipids and lipid-like molecules	1.17643	enriched
	(+/-)-Dihydrofarnesol	Lipids and lipid-like molecules	16.9347	enriched
	MGDG(20:5(5Z,8Z,11Z,14Z,17Z)/18:4(6Z,9Z,12Z,15Z))	Lipids and lipid-like molecules	1.32327	enriched
	Auberganol	Lipids and lipid-like molecules	1.17197	enriched
	(7Z,10Z,13Z,16Z)-docosatetraenoate	Lipids and lipid-like molecules	1.42067	enriched
	4,8,11,14-Eicosatetraynoic acid	Lipids and lipid-like molecules	5.98817	enriched
	PG(P-18:0/17:2(9Z,12Z))	Lipids and lipid-like molecules	1.10978	enriched
	1,20-Eicosanediol	Lipids and lipid-like molecules	1.52016	enriched
	5-[2H-Pyrrol-4-(3H)-ylidenemethyl]-2-furanmethanol	Organoheterocyclic compounds	28.5728	enriched
	5-Ethylundecan-4-one	Lipids and lipid-like molecules	1.07779	enriched
	N-hexacosanoylglycine	Organic acids and derivatives	2.10221	enriched
	Ethoxyquin	Organoheterocyclic compounds	3.56966	enriched
	Stanozolol	Lipids and lipid-like molecules	1.70431	enriched
	Pentadecanoyl-EA	Lipids and lipid-like molecules	6.79115	enriched
	GlcCer(d18:2/20:1)	Lipids and lipid-like molecules	1.28226	enriched
	Juniperic acid	Lipids and lipid-like molecules	2.5091	enriched
	Palmitaldehyde	Lipids and lipid-like molecules	2.05667	enriched
	Tetradecanedioic acid	Lipids and lipid-like molecules	3.1496	enriched
	DG(18:2n6/0:0/20:4n6)	Lipids and lipid-like molecules	2.12431	enriched
	Eupolauridine	Organoheterocyclic compounds	3.19616	enriched
	Notoginsenoside T2	Lipids and lipid-like molecules	1.15227	enriched
	Eicosenoic acid	Lipids and lipid-like molecules	1.51846	enriched
	1-(Methylthio)-1-hexanethiol	Organic oxygen compounds	2.16331	enriched
	Cer(t18:0/16:0)	Lipids and lipid-like molecules	2.51427	enriched
	Tulobuterol	Unclassified	7.79621	enriched
	Oleoyl glycine	Organic acids and derivatives	1.03524	enriched
	Cyanidin 3-(diferuloylsophoroside) 5-glucoside	Organoheterocyclic compounds	3.73605	enriched
	Xylometazoline	Benzenoids	1.59696	enriched
	5-Methyl-2,5-di-1-pyrrolidinyl-2-cyclopenten-1-one	Organoheterocyclic compounds	3.61305	enriched
	Androsterone sulfate	Lipids and lipid-like molecules	1.02181	enriched
	3,12-dihydroxy palmitic acid	Lipids and lipid-like molecules	1.64089	enriched
	2-Mercaptopropanoic acid	Organic acids and derivatives	1.67163	enriched
	14Z-Tricosene-10-one	Lipids and lipid-like molecules	1.2283	enriched
	DG(14:1(9Z)/14:1(9Z)/0:0)	Lipids and lipid-like molecules	1.83658	enriched
	Soyacerebroside I	Lipids and lipid-like molecules	1.03905	enriched
	Cer(d18:0/h17:0)	Lipids and lipid-like molecules	2.59613	enriched
	2-nonadecenoic acid	Lipids and lipid-like molecules	2.37907	enriched
	Ipomeatetrahydrofuran	Lipids and lipid-like molecules	1.08495	enriched
	16-fluoro-hexadecanoic acid	Lipids and lipid-like molecules	1.28886	enriched
	Kinocoumarin	Phenylpropanoids and polyketides	6.36962	enriched
	N,N-Didesmethyltramadol	Benzenoids	3.93097	enriched
	(2E,4E,6Z)-2,4,6-Decatrienoic acid dehydropiperidide	Organoheterocyclic compounds	1.79884	enriched
	p-Hydroxyphenobarbital	Organoheterocyclic compounds	2.35337	enriched
	7-Aminomethyl-7-carbaguanine	Organoheterocyclic compounds	4.3913	enriched
	Arachidonoyl amine	Lipids and lipid-like molecules	1.3698	enriched
	9R,10S-Epoxy-3Z,6Z-nonadecadiene	Lipids and lipid-like molecules	1.93094	enriched
	Amiloride	Organoheterocyclic compounds	4.37073	enriched
	Lithocholic acid glycine conjugate	Lipids and lipid-like molecules	1.19557	enriched
	Ochratoxin A	Phenylpropanoids and polyketides	1.8413	enriched
	(Z)-3-Methyl-3-decen-1-ol	Lipids and lipid-like molecules	2.97173	enriched
	2'-Hydroxynicotine	Organoheterocyclic compounds	5.43827	enriched
	Detomidine	Benzenoids	8.88316	enriched
	Dibenzyl ether	Benzenoids	2.33536	enriched
	Tolbutamide	Benzenoids	1.39215	enriched
	Monoethylglycinexylidide	Organic acids and derivatives	2.51166	enriched
	3-pentadecynoic acid	Lipids and lipid-like molecules	2.03202	enriched
	Agrocybenine	Organoheterocyclic compounds	1.98906	enriched
	GlcCer(d18:0/16:0)	Lipids and lipid-like molecules	2.32072	enriched
	N-arachidonoyl alanine	Lipids and lipid-like molecules	1.20484	enriched
	6,8-Heneicosanedione	Organic oxygen compounds	1.05264	enriched
	1,3Z,6Z,9Z-Nonadecatetraene	Lipids and lipid-like molecules	1.40868	enriched
	PC(18:0/3:1(2E))	Lipids and lipid-like molecules	2.46398	enriched
	Linalyl caprylate	Lipids and lipid-like molecules	6.83091	enriched
	(R)-2-Amino-N-(2,2,4,4-tetramethyl-3-thietanyl)propanamide	Organoheterocyclic compounds	1.03225	enriched
	3-Oxo-carbofuran	Organoheterocyclic compounds	5.6986	enriched
	Hydroxyprolyl-Hydroxyproline	Organic acids and derivatives	1.43618	enriched
	N-(5-hydroxy-pentyl) arachidonoyl amine	Lipids and lipid-like molecules	1.10373	enriched
	L-2-Amino-5-(methylthio)pentanoic acid	Organic acids and derivatives	3.48123	enriched
	Conferone	Phenylpropanoids and polyketides	1.21615	enriched
	5-Tetradecenoic acid	Lipids and lipid-like molecules	1.43423	enriched
	2,4,6-Trimethyl-1,3,5-trithiane	Organoheterocyclic compounds	1.18125	enriched
	4,7,10,13-Docosatetraynoic acid	Lipids and lipid-like molecules	2.60244	enriched
	Imipenem	Organoheterocyclic compounds	1.71717	enriched
	Cyanidin 3-sambubioside	Phenylpropanoids and polyketides	5.1561	enriched
	2-(3-Phenylpropyl)pyridine	Organoheterocyclic compounds	1.99862	enriched
	Ibudilast	Organoheterocyclic compounds	1.40361	enriched
	Melitin	Phenylpropanoids and polyketides	2.03353	enriched
	Glutamyl-Methionine	Organic acids and derivatives	1.24578	enriched
	2,6-Pipecoloxylidide	Organic acids and derivatives	1.75882	enriched
	8-hydroxymirtazapine	Organoheterocyclic compounds	3.35282	enriched
	ethyl 7E-tetradecenoate	Lipids and lipid-like molecules	5.41004	enriched
	(9Me,4E,8E,10E-d19:3)sphingosine	Lipids and lipid-like molecules	1.29141	enriched
	Epifisetinidol-(4beta->8)-catechin	Phenylpropanoids and polyketides	1.4416	enriched
	Modafinil	Benzenoids	1.17387	enriched
	20-Eicosanolide	Lipids and lipid-like molecules	2.25678	enriched
	(3R, 6'Z)-3,4-Dihydro-8-hydroxy-3-(6-pentadecenyl)-1H-2-benzopyran-1-one	Organoheterocyclic compounds	2.05725	enriched
	Asparaginyl-Glutamate	Organic acids and derivatives	1.54449	enriched
	Salviaflaside	Organic oxygen compounds	1.08294	enriched
	1-Acetyl-3,27-dihydroxywitha-5,24-dienolide 3-glucoside	Lipids and lipid-like molecules	1.14715	enriched
	3-trans-p-Coumaroylrotundic acid	Lipids and lipid-like molecules	1.0242	enriched
	2,5-Diethyl-3-methylpyrazine	Organoheterocyclic compounds	1.58019	enriched
	PG(16:0/0:0)	Lipids and lipid-like molecules	1.16947	enriched
	Ethylene brassylate	Phenylpropanoids and polyketides	1.78727	enriched
	Flavidulol A	Benzenoids	1.20112	enriched
	PE(13:0/22:6(4Z,7Z,10Z,13Z,16Z,19Z))	Lipids and lipid-like molecules	1.10592	enriched
	Myristoleic acid	Lipids and lipid-like molecules	3.83532	enriched
	PGE1 alcohol	Lipids and lipid-like molecules	1.46133	enriched
	Prolintane	Benzenoids	1.39588	enriched
	cycloguanil	Organoheterocyclic compounds	2.86025	enriched
	5C-aglycone	Lipids and lipid-like molecules	3.28594	enriched
	Behenoylglycine	Organic acids and derivatives	1.32444	enriched
	Quinaldic acid	Organoheterocyclic compounds	1.67843	enriched
	Alanyl-Arginine	Organic acids and derivatives	1.29832	enriched
	Dodecanedioic acid	Lipids and lipid-like molecules	3.19367	enriched
	Questiomycin A	Organoheterocyclic compounds	2.59343	enriched
	Behenoyl-EA	Lipids and lipid-like molecules	1.1414	enriched
	Thalictroidine	Organic oxygen compounds	2.33162	enriched
	Butylcyclohexane	Hydrocarbons	1.29904	enriched
	Bupivacaine	Organic acids and derivatives	1.3376	enriched
	1,3-Dimethyluric acid	Organoheterocyclic compounds	2.07873	enriched
	alpha-Butyl-omega-hydroxypoly(oxyethylene) poly(oxypropylene)	Organooxygen compounds	1.12119	enriched
	1,17-Diamino-4,9,13-triazaheptadecane	Organic nitrogen compounds	2.74212	enriched
	PA(O-20:0/18:4(6Z,9Z,12Z,15Z))	Lipids and lipid-like molecules	1.03263	enriched
	PG(12:0/0:0)	Lipids and lipid-like molecules	3.10733	enriched
	Ethyl oleate	Lipids and lipid-like molecules	1.58279	enriched
	1,2,3,4-Tetrahydro-b-carboline-1,3-dicarboxylic acid	Alkaloids and derivatives	1.62492	enriched
	Xanthoxyletin	Phenylpropanoids and polyketides	4.36228	enriched
	9H-Carbazole-3-carboxaldehyde	Organoheterocyclic compounds	1.39365	enriched
	Luteolinidin	Phenylpropanoids and polyketides	1.47107	enriched
	28-Homobrassinolide	Lipids and lipid-like molecules	1.47335	enriched
	Betaxolol	Benzenoids	9.91977	enriched
	cyclic 6-Hydroxymelatonin	Organoheterocyclic compounds	2.49838	enriched
	L-1,2,3,4-Tetrahydro-beta-carboline-3-carboxylic acid	Organoheterocyclic compounds	1.14896	enriched
	Eicosapentaenoyl Ethanolamide	Organic nitrogen compounds	2.95003	enriched
	PG(O-16:0/18:3(9Z,12Z,15Z))	Lipids and lipid-like molecules	1.0427	enriched
	Nabilone	Organoheterocyclic compounds	1.30702	enriched
	Palmitic acid(d3)	Lipids and lipid-like molecules	1.12456	enriched
	Harmol	Alkaloids and derivatives	20.4609	enriched
	Oxymetazoline	Benzenoids	1.91703	enriched
	Citalopram N-oxide	Benzenoids	1.09013	enriched
	3-Dehydroxycarnitine	Lipids and lipid-like molecules	4.65579	enriched
	Penbutolol	Benzenoids	2.17991	enriched
	3-Methyl-1-hydroxybutyl-ThPP	Organoheterocyclic compounds	1.8438	enriched
	Synephrine acetonide	Benzenoids	1.08077	enriched
	2-Ethoxy-5-methylpyrazine	Organooxygen compounds	1.44556	enriched
	16E-octadecenoic acid	Lipids and lipid-like molecules	4.74441	enriched
	Menthyl ethylene glycol carbonate	Lipids and lipid-like molecules	1.70335	enriched
	Delphinidin 3-sambubioside	Phenylpropanoids and polyketides	1.33959	enriched
	N-(2-Hydroxyisobutyl)-2,4,8,10,12-tetradecapentaenamide	Lipids and lipid-like molecules	4.76893	enriched
	Nadolol	Benzenoids	1.08708	enriched
	1,3-Diacetoxy-4,6,12-tetradecatriene-8,10-diyne	Lipids and lipid-like molecules	1.22638	enriched
	alpha-Santalal	Lipids and lipid-like molecules	1.79573	enriched
	ent-7alpha,12beta-Dihydroxy-16-kauren-19,6beta-olide	Organoheterocyclic compounds	5.29111	enriched
	1,6,9-Farnesatriene-3,11-diol	Lipids and lipid-like molecules	2.13286	enriched
	Halaminol A	Lipids and lipid-like molecules	4.04868	enriched
	N-Desmethyldiphenhydramine	Benzenoids	1.9466	enriched
	Dinorcapsaicin	Benzenoids	4.20296	enriched
	Phenylbutazone	Benzenoids	1.75655	enriched
	3-(3,4-Dihydroxy-5-methoxy)-2-propenoic acid	Phenylpropanoids and polyketides	1.07063	enriched
	Dodecanoylcarnitine	Lipids and lipid-like molecules	3.33128	enriched
	Carbachol	Unclassified	4.42773	enriched
	1-Pentadecene	Hydrocarbons	9.06681	enriched
	2-Phenylpropionaldehyde dimethyl acetal	Benzenoids	1.0714	enriched
	(+)-2-Propylthiazolidine	Organoheterocyclic compounds	4.34878	enriched
	LTB4-d4	Lipids and lipid-like molecules	1.00249	enriched
	Docosahexaenoyl Ethanolamide	Organic nitrogen compounds	1.24334	enriched
	Trimetrexate	Organoheterocyclic compounds	3.89327	enriched
	Histidinyl-Proline	Organic acids and derivatives	3.05308	enriched
	1,2-Dihydroxy-3-keto-5-methylthiopentene	Organic oxygen compounds	2.65157	enriched
	11-keto pentadecanoic acid	Lipids and lipid-like molecules	1.01017	enriched
	19R-hydroxy-PGF1alpha	Lipids and lipid-like molecules	1.05021	enriched
	(Z)-3-(1-Formyl-1-propenyl)pentanedioic acid	Lipids and lipid-like molecules	1.94931	enriched
	Haloperidol	Organic oxygen compounds	1.78961	enriched
	Pyridoxal	Organoheterocyclic compounds	1.88605	enriched
	Prolyl-Histidine	Organic acids and derivatives	1.40573	enriched
	Ramelteon	Benzenoids	1.37037	enriched
	PE(P-16:0e/0:0)	Lipids and lipid-like molecules	1.03921	enriched
	Anandamide	Organic nitrogen compounds	1.09405	enriched
	Arginyl-Proline	Organic acids and derivatives	1.50499	enriched
	4'-Hydroxy-2-biphenylcarboxylic acid	Benzenoids	1.96114	enriched
	Hydroxyterbinafine	Benzenoids	1.18034	enriched
	Hydroxyzine	Benzenoids	2.28603	enriched
	Egregiachloride B	Lipids and lipid-like molecules	2.1969	enriched
	L-Phenylalanine	Organic acids and derivatives	1.73842	enriched
	Methylthio 2-(propanoyloxy)propanoate	Organic acids and derivatives	5.35443	enriched
	6,11-Dihydroxy-2,2-dimethylpyrano[3,2-c]xanthen-7(2H)-one	Organoheterocyclic compounds	3.76918	enriched
	Phenobarbital	Organoheterocyclic compounds	2.53476	enriched
	(E)-9-(3-Furanyl)-2,6-dimethyl-2,6-nonadien-4-one	Lipids and lipid-like molecules	1.01525	enriched
	Heterophylol	Organoheterocyclic compounds	1.21312	enriched
	L-2-Aminoethyl seryl phosphate	Organic acids and derivatives	1.71862	enriched
	N'-Hydroxyneosaxitoxin	Phenylpropanoids and polyketides	1.01141	enriched
	Ricinoleic acid	Lipids and lipid-like molecules	2.70381	enriched
	(+)-Rollipyrrole	Organoheterocyclic compounds	2.16444	enriched
	Harmine	Alkaloids and derivatives	8.59775	enriched
	N-palmitoyl glutamine	Lipids and lipid-like molecules	2.33046	enriched
	Metyrapone	Organic oxygen compounds	1.53716	enriched
	2,3-Dihydro-6-methyl-1H-pyrrolizine-5-carboxaldehyde	Organoheterocyclic compounds	1.00201	enriched
	Hydroxy-alpha-sanshool	Lipids and lipid-like molecules	1.22102	enriched
	2,3-Dihydro-2,3-dihydroxy-9-phenyl-1H-phenalen-1-one	Benzenoids	1.17809	enriched
	10-Hydroxycarbazepine	Organoheterocyclic compounds	1.34985	enriched
	Thiamine	Organoheterocyclic compounds	1.21302	enriched
	N-butanoyl-lhomoserine lactone	Lipids and lipid-like molecules	6.58918	enriched
	3-Pentadecenal	Lipids and lipid-like molecules	1.21349	enriched
	Pipercitine	Organoheterocyclic compounds	1.25087	enriched
	Fumonisin B4	Organic acids and derivatives	1.18337	enriched
	Agrocybin	Organic acids and derivatives	1.41703	enriched
	1,2,5,6-Tetrahydro-4H-pyrrolo[3,2,1-ij]quinolin-4-one	Organoheterocyclic compounds	1.73504	enriched
	17beta-Estradiol-2,3-quinone	Lipids and lipid-like molecules	1.37461	enriched
	Loperamide	Benzenoids	1.0056	enriched
	Butyl 3-hydroxy-2-methylidenebutanoate	Organic acids and derivatives	2.14567	enriched
	Ergonovine	Alkaloids and derivatives	5.25018	enriched
	Ethyl menthane carboxamide	Lipids and lipid-like molecules	1.03069	enriched
	Benzothiazole	Organoheterocyclic compounds	4.88696	enriched
	22-Acetylpriverogenin B	Lipids and lipid-like molecules	1.93753	enriched
	TG(15:0/18:3(6Z,9Z,12Z)/20:5(5Z,8Z,11Z,14Z,17Z))	Lipids and lipid-like molecules	2.03864	enriched
	6,10,14,18-eicosatetraenoic acid	Lipids and lipid-like molecules	2.56177	enriched
	Cyclotetradecane	Hydrocarbons	6.2063	enriched
	(Z)-2-Decene-4,6,8-triyn-1-ol	Lipids and lipid-like molecules	1.09541	enriched
	3b-Hydroxy-6b-angeloyloxy-7(11)-eremophilen-12,8b-olide	Lipids and lipid-like molecules	1.02289	enriched
	5-Hydroxykynurenamine	Organic oxygen compounds	1.25137	enriched
	Piperenol A triacetate	Organic acids and derivatives	1.40178	enriched
	Diethyl succinate	Lipids and lipid-like molecules	2.29057	enriched
	Flazine	Alkaloids and derivatives	1.46497	enriched
	Isoaustin	Organic acids and derivatives	1.23579	enriched
	3S,7,11-Trimethyl-6,10-dodecadienoic acid	Lipids and lipid-like molecules	1.09619	enriched
	Prazosin	Organoheterocyclic compounds	2.84622	enriched
	Dioscorine	Organoheterocyclic compounds	1.01134	enriched
	5-(14-Nonadecenyl)-1,3-benzenediol	Benzenoids	1.58664	enriched
	13-HDoHE	Lipids and lipid-like molecules	1.05865	enriched
	DG(16:1(9Z)/22:2(13Z,16Z)/0:0)	Lipids and lipid-like molecules	1.01877	enriched
	S-Japonin	Lipids and lipid-like molecules	1.95577	enriched
	Cysteamine	Organosulfur compounds	1.44917	enriched
	Aspartyl-Methionine	Organic acids and derivatives	2.6441	enriched
	Isomangiferolic acid	Lipids and lipid-like molecules	1.75367	enriched
	Adlupulone	Organic oxygen compounds	1.06653	enriched
	Isosativan	Phenylpropanoids and polyketides	3.69266	enriched
	Isopentyl gentiobioside	Lipids and lipid-like molecules	1.24145	enriched
	Lesquerolic acid	Lipids and lipid-like molecules	1.0728	enriched
	Fenofibrate	Benzenoids	1.15038	enriched
	Pentadecanoylcarnitine	Lipids and lipid-like molecules	1.35409	enriched
	2-Methoxy-5-methylpyrazine	Organoheterocyclic compounds	1.79972	enriched
	5-Hydroxy-2-(5-methyl-1-oxo-4-hexenyl)benzofuran	Organoheterocyclic compounds	1.90666	enriched
	Stearaldehyde	Lipids and lipid-like molecules	1.10608	enriched
	Panaquinquecol 4	Organooxygen compounds	1.84084	enriched
	(+)-Dulciol E	Organoheterocyclic compounds	5.19847	enriched
	xi-2-Hydroxy-1,3,5-bisabolatrien-9-one	Unclassified	6.19332	enriched
	Cavipetin D	Lipids and lipid-like molecules	1.45388	enriched
	Dihydrogenistein	Phenylpropanoids and polyketides	1.02253	enriched
	5b-Cholestane-3a,7a,12a,23S,25-pentol	Lipids and lipid-like molecules	1.47038	enriched
	Euglobal IVa	Organoheterocyclic compounds	1.10944	enriched
	N-Deschlorobenzoyl indomethacin	Organoheterocyclic compounds	1.41913	enriched
	(2'E,4'Z,7'Z,8E)-Colnelenic acid	Lipids and lipid-like molecules	1.04471	enriched
	13-tetradecynoic acid	Lipids and lipid-like molecules	3.13425	enriched
	1,3,11-Tridecatriene-5,7,9-triyne	Hydrocarbons	1.35765	enriched
	Tacrine	Organoheterocyclic compounds	1.79731	enriched
	Nb-Methyltetrahydroharmol	Alkaloids and derivatives	2.26081	enriched
	Chloropanaxydiol	Organohalogen compounds	1.24872	enriched
	MG(0:0/20:1(11Z)/0:0)	Lipids and lipid-like molecules	1.22044	enriched
	(-)-Aspidospermine	Alkaloids and derivatives	3.83145	enriched
	Dopexamine	Benzenoids	2.42296	enriched
	Benzenepropanenitrile	Benzenoids	1.15773	enriched
	Trabectedin	Benzenoids	1.1688	enriched
	Myrigalone H	Phenylpropanoids and polyketides	4.91456	enriched
	4,7,10,13,16,19-Docosahexaynoic acid	Lipids and lipid-like molecules	1.00614	enriched
	Nigellidine	Organoheterocyclic compounds	3.7546	enriched
	Prilocaine	Organic acids and derivatives	1.25503	enriched
	cis-4-Hydroxycyclohexylacetic acid	Organic oxygen compounds	1.41961	enriched
	1,1'-(Tetrahydro-6a-hydroxy-2,3a,5-trimethylfuro[2,3-d]-1,3-dioxole-2,5-diyl)bis-ethanone	Organoheterocyclic compounds	1.22954	enriched
	xi-Dihydro-5-octyl-2(3H)-furanone	Organoheterocyclic compounds	1.14349	enriched
	2-Hydroxypyridine	Organoheterocyclic compounds	1.32871	enriched
	Carbamazepine iminoquinone	Organoheterocyclic compounds	1.0968	enriched
	Dihydro-3-hydroxy-3-(1-hydroxyethyl)-4-methylfuran-2(3H)-one	Lipids and lipid-like molecules	1.41233	enriched
	Pterosin J	Benzenoids	1.13669	enriched
	(S)-Menthone 8-thioacetate	Lipids and lipid-like molecules	1.45834	enriched
	Hypusine	Organic acids and derivatives	1.60599	enriched
	3-hydroxypentadecanoic acid	Lipids and lipid-like molecules	1.02109	enriched
	1-(2,3-Dihydro-1H-pyrrolizin-5-yl)-1,4-pentanedione	Organoheterocyclic compounds	1.05662	enriched
	Acetaminophen glucuronide	Organic oxygen compounds	1.44103	enriched
	PC(O-20:0/0:0)	Lipids and lipid-like molecules	1.08505	enriched
	4-Hydroxycyclohexylcarboxylic acid	Organic oxygen compounds	2.52245	enriched
	5',8-Dihydroxy-3',4',7-trimethoxyflavan	Phenylpropanoids and polyketides	1.09982	enriched
	Mefenamic acid	Benzenoids	1.29041	enriched
	Ecabet	Lipids and lipid-like molecules	2.6935	enriched
	delta-Amorphene	Lipids and lipid-like molecules	1.10004	enriched
	8(17),12-Labdadiene-15,16-dial	Lipids and lipid-like molecules	1.63805	enriched
	(E)-4-[5-(4-Hydroxyphenoxy)-3-penten-1-ynyl]phenol	Benzenoids	1.99824	enriched
	5,6,15-trihydroxy-7,9,13-Eicosatrien-11-ynoic acid	Lipids and lipid-like molecules	1.51277	enriched
	Benzoquinoneacetic acid	Organic oxygen compounds	2.2258	enriched
	5,6-Dihydroxyprostaglandin F1a	Lipids and lipid-like molecules	1.24344	enriched
	2,6-Dimethoxy-4-propylphenol	Benzenoids	2.10635	enriched
	3-(Methylthio)propyl acetate	Organic acids and derivatives	1.15974	enriched
	N-Jasmonoylisoleucine	Organic acids and derivatives	1.07449	enriched
	20-Dihydrodydrogesterone	Lipids and lipid-like molecules	1.06823	enriched
	N-Benzoylanthranilic acid	Benzenoids	2.27295	enriched
	2,4-Undecadiene-8,10-diynoic acid 2,3-dehydropiperidide	Organoheterocyclic compounds	1.54539	enriched
	alpha-Amylcinnamyl isovalerate	Benzenoids	1.87568	enriched
	3-Oxooctanoic acid	Organic acids and derivatives	1.52051	enriched
	Prehumulinic acid	Organic acids and derivatives	1.06921	enriched
	4-oxo-Retinoic acid	Lipids and lipid-like molecules	1.69577	enriched
	Prolyl-Valine	Organic acids and derivatives	1.06226	enriched
	Lauroyl diethanolamide	Lipids and lipid-like molecules	2.29975	enriched
	Steviol	Lipids and lipid-like molecules	4.14453	enriched
	Methyl (Z,Z)-10-hydroxy-2,8-decadiene-4,6-diynoate	Lipids and lipid-like molecules	1.14272	enriched
	8-[5]-ladderane-octanoic acid	Lipids and lipid-like molecules	1.54792	enriched
	Isopetasoside	Lipids and lipid-like molecules	1.86028	enriched
	Pyroglutamylvaline	Organic acids and derivatives	1.43046	enriched
	Cartorimine	Organoheterocyclic compounds	1.26673	enriched
	Myristoylglycine	Organic acids and derivatives	1.1422	enriched
	Tridecanamide	Lipids and lipid-like molecules	1.13401	enriched
	Tryptophyl-Proline	Organic acids and derivatives	1.08628	enriched
	1(10),11-Eremophiladiene-2,9-dione	Lipids and lipid-like molecules	2.37189	enriched
	DG(18:0e/2:0/0:0)	Lipids and lipid-like molecules	1.14479	enriched
	20-Hydroxyeicosatetraenoic acid	Lipids and lipid-like molecules	2.55909	enriched
	Ethyl Phenylglyoxylate	Benzenoids	1.46218	enriched
	4'-Methoxymucidin	Benzenoids	1.17856	enriched
	N-Docosahexaenoyl GABA	Organic acids and derivatives	1.06175	enriched
	Enterolactone	Lignans, neolignans and related compounds	2.04346	enriched
	Lactucin	Organoheterocyclic compounds	1.29363	enriched
	N-gamma-L-Glutamyl-L-methionine	Organic acids and derivatives	1.06348	enriched
	18-Hydroxycorticosterone	Lipids and lipid-like molecules	2.15477	enriched
	LysoPC(22:1(13Z))	Unclassified	1.12184	enriched
	4-Pyridoxic acid	Organoheterocyclic compounds	1.06009	enriched
	2-Methylcumarone	Organoheterocyclic compounds	3.05351	enriched
	Gatifloxacin	Organoheterocyclic compounds	1.38151	enriched
	2-Amino-3,8-dimethyl-3H-imidazo[4,5-f]quinoxaline	Organoheterocyclic compounds	1.39345	enriched
	Phytocassane B	Lipids and lipid-like molecules	7.69426	enriched
	Glucosyl (E)-2,6-Dimethyl-2,5-heptadienoate	Organic oxygen compounds	1.13836	enriched
	Dehydrocarpaine II	Phenylpropanoids and polyketides	2.16632	enriched
	PGF2alpha alcohol	Lipids and lipid-like molecules	1.1846	enriched
	2-Amino-5-phenylpyridine	Organoheterocyclic compounds	1.25392	enriched
	Galanal A	Organic oxygen compounds	3.10339	enriched
	1-(2-Thienyl)-1,2-propanedione	Organooxygen compounds	1.08913	enriched
	Thiopental	Organoheterocyclic compounds	2.67042	enriched
	Panaxydol chlorohydrin	Organohalogen compounds	2.3441	enriched
	(6alpha,7alpha,10alpha)-1(5),3-Aromadendradiene	Hydrocarbons	1.07367	enriched
	Phytyl diphosphate	Lipids and lipid-like molecules	1.22993	enriched
	alpha-Curcumene	Lipids and lipid-like molecules	1.45976	enriched
	Prolylhydroxyproline	Organic acids and derivatives	1.56959	enriched
	Norepinephrine	Benzenoids	2.5105	enriched
	12-Hydroxy-7-oxo-8,11,13-abietatrien-18-al	Lipids and lipid-like molecules	1.67129	enriched
	2,2,4,4-Tetramethyl-6-(1-oxobutyl)-1,3,5-cyclohexanetrione	Lipids and lipid-like molecules	2.60849	enriched
	Yucalexin A19	Lipids and lipid-like molecules	1.21091	enriched
	5,6-Dihydroxyindole	Organoheterocyclic compounds	1.31422	enriched
	20-hydroxy-eicosatetraenoic acid	Lipids and lipid-like molecules	2.67651	enriched
	Juvocimene 1	Lipids and lipid-like molecules	1.04354	enriched
	2-Phenylethyl propanoate	Benzenoids	1.9284	enriched
	Ubiquinone-1	Lipids and lipid-like molecules	1.10951	enriched
	2-O-(Z-p-Hydroxycinnamoyl)-(x)-glyceric acid	Phenylpropanoids and polyketides	1.27349	enriched
	Isomugineic acid	Organic acids and derivatives	1.05454	enriched
	Momilactone C	Lipids and lipid-like molecules	1.29614	enriched
	Citronellyl cinnamate	Lipids and lipid-like molecules	2.15129	enriched
	N-Acetylgalactosamine	Organic oxygen compounds	1.85414	enriched
	Meperidine	Organoheterocyclic compounds	1.3941	enriched
	(E)-2-Hydroxy-N-desmethyldoxepin	Organoheterocyclic compounds	1.77069	enriched
	Aflatoxin B1 dialcohol	Organoheterocyclic compounds	3.43774	enriched
	Butalbital	Organoheterocyclic compounds	1.05768	enriched
	4-Hydroxydehydromyoporone	Lipids and lipid-like molecules	1.60427	enriched
	Carnosol	Lipids and lipid-like molecules	1.62367	enriched
	Cinereain	Organoheterocyclic compounds	1.00271	enriched
	N-despropyl ropinirole	Organoheterocyclic compounds	2.41917	enriched
	L-cis-Cyclo(aspartylphenylalanyl)	Organic acids and derivatives	1.35947	enriched
	Nepetariaside	Lipids and lipid-like molecules	1.10097	enriched
	Momilactone A	Lipids and lipid-like molecules	2.51503	enriched
	Propylparaben	Benzenoids	1.03223	enriched
	10,11-Dihydroxycarbamazepine	Organoheterocyclic compounds	2.01047	enriched
	Cerulenin	Organoheterocyclic compounds	1.01651	enriched
	2,3-Diethyl-5,6-dimethylpyrazine	Organoheterocyclic compounds	1.58978	enriched
	12-oxo-5E,8E,10Z-heptadecatrienoic acid	Lipids and lipid-like molecules	1.21199	enriched
	Austalide K	Phenylpropanoids and polyketides	1.7336	enriched
	3-Caren-5-one	Lipids and lipid-like molecules	1.75507	enriched
	xi-4-Hydroxy-4-methyl-2-cyclohexen-1-one	Organic oxygen compounds	2.94406	enriched
	4-Oxo-1-(3-pyridyl)-1-butanone	Organic oxygen compounds	4.06443	enriched
	Crotamiton	Benzenoids	1.10276	enriched
	Vignatic acid B	Organic acids and derivatives	1.32671	enriched
	Indacaterol	Organoheterocyclic compounds	1.023	enriched
	Naringenin	Phenylpropanoids and polyketides	1.33244	enriched
	20-hydroxy-E4-neuroprostane	Unclassified	2.16396	enriched
	6-Chloro-N-(1-methylethyl)-1,3,5-triazine-2,4-diamine	Organoheterocyclic compounds	1.00444	enriched
	Isoacitretin	Lipids and lipid-like molecules	1.01282	enriched
	Pyrrolidino-[1,2E]-4H-2,4-dimethyl-1,3,5-dithiazine	Organoheterocyclic compounds	1.11368	enriched
	Avenanthramide 1c	Phenylpropanoids and polyketides	1.02498	enriched
	3'-HPPH	Organoheterocyclic compounds	1.08243	enriched
	[8]-Dehydroshogaol	Phenylpropanoids and polyketides	1.32367	enriched
	PGA3	Lipids and lipid-like molecules	1.40768	enriched
	N1-(2-Hydroxyethyl)flurazepam	Organoheterocyclic compounds	1.03284	enriched
	1'-Acetoxyeugenol acetate	Benzenoids	1.16928	enriched
	6beta-Hydroxytestosterone	Lipids and lipid-like molecules	1.06979	enriched
	L-Carnitine	Organic nitrogen compounds	1.56716	enriched
	Dibenzyl disulfide	Benzenoids	1.09587	enriched
	12R-hydroxy-5Z,8Z,12Z-eicosatrienoic acid	Lipids and lipid-like molecules	1.02972	enriched
	Pirenzepine	Organoheterocyclic compounds	1.08367	enriched
	2-Hydroxy-3-methyl-9H-carbazole	Organoheterocyclic compounds	1.26624	enriched
	Creatinine	Organic acids and derivatives	1.01002	enriched
	Gibberellin A53	Lipids and lipid-like molecules	1.29291	enriched
	7,13-Eicosadiynoic acid	Lipids and lipid-like molecules	1.7934	enriched
	(+/-) 5-iPF2alpha-VI	Lipids and lipid-like molecules	1.1051	enriched
	4-OH-Retinal	Lipids and lipid-like molecules	2.27192	enriched
	1-Hydroxy-3-methoxy-10-methylacridone	Organoheterocyclic compounds	1.86949	enriched
	1-[1,4-Dihydro-4-nonyl-5-(1-oxodecyl)-3-pyridinyl]-1-dodecanone	Organoheterocyclic compounds	2.03987	enriched
	12,20-Dioxo-leukotriene B4	Lipids and lipid-like molecules	1.8161	enriched
	[8]-Dehydrogingerdione	Phenylpropanoids and polyketides	1.51691	enriched
	Prostaglandin G2 2-glyceryl Ester	Lipids and lipid-like molecules	1.07587	enriched
	4-Hydroxydebrisoquine	Organoheterocyclic compounds	2.17482	enriched
	10-Hydroxy-3-methoxy-1,3,5,7-cadinatetraen-9-one	Lipids and lipid-like molecules	1.69558	enriched
	14,15-DiHETrE	Lipids and lipid-like molecules	1.58397	enriched
	Sterebin G	Lipids and lipid-like molecules	1.27935	enriched
	PGF2alpha-11-acetate	Lipids and lipid-like molecules	1.4287	enriched
	PGK2	Lipids and lipid-like molecules	1.17363	enriched
	20-oxo-leukotriene B4	Lipids and lipid-like molecules	1.70688	depleted
	10,11-Epidioxycalamene	Benzenoids	1.29234	depleted
	Zanthodioline	Organoheterocyclic compounds	1.09112	depleted
	12-keto tridecanoic acid	Lipids and lipid-like molecules	2.18149	depleted
	Phenylalanylphenylalanine	Organic acids and derivatives	1.19867	depleted
	Piperolactam C	Alkaloids and derivatives	1.21055	depleted
	Demethylphylloquinone	Lipids and lipid-like molecules	1.79887	depleted
	9-hydroxy-10E,14Z-octadecadien-12-ynoic acid	Lipids and lipid-like molecules	3.99302	depleted
	Triethanolamine	Organonitrogen compounds	1.28852	depleted
	Benzeneacetonitrile	Benzenoids	2.99023	depleted
	5-Methyl-2-pentylthiazole	Organoheterocyclic compounds	1.18455	depleted
	3,4-Dihydroxy-tamoxifen	Phenylpropanoids and polyketides	1.02117	depleted
	Eugenitol	Organoheterocyclic compounds	1.22486	depleted
	Gravacridonediol glucoside	Organoheterocyclic compounds	1.19035	depleted
	Moracin L	Phenylpropanoids and polyketides	1.15061	depleted
	(S)-10,16-Dihydroxyhexadecanoic acid	Lipids and lipid-like molecules	1.27645	depleted
	PE(12:0/0:0)	Lipids and lipid-like molecules	1.19049	depleted
	3-Methyldioxyindole	Organoheterocyclic compounds	1.4876	depleted
	(2R,3R,4R)-2-Amino-4-hydroxy-3-methylpentanoic acid	Organic acids and derivatives	1.26662	depleted
	Sterebin D	Lipids and lipid-like molecules	3.56694	depleted
	Tryptophyl-Isoleucine	Organic acids and derivatives	1.64455	depleted
	2-amino-decanoic acid	Lipids and lipid-like molecules	1.46677	depleted
	Hexanoylcarnitine	Lipids and lipid-like molecules	3.32231	depleted
	4-hydroxy ketorolac	Organic oxygen compounds	1.41679	depleted
	8-(5-hexyl-furan-2-yl)-octanoic acid	Lipids and lipid-like molecules	3.76154	depleted
	Longistylin C	Phenylpropanoids and polyketides	1.00206	depleted
	Glycyl-Tyrosine	Organic acids and derivatives	1.00551	depleted
	PA(19:3(10Z,13Z,16Z)/0:0)	Lipids and lipid-like molecules	1.00807	depleted
	Verapamil	Benzenoids	1.02739	depleted
	Sambacin	Unclassified	1.21487	depleted
	Cynaratriol	Lipids and lipid-like molecules	1.63228	depleted
	Morphine-6-glucuronide	Alkaloids and derivatives	1.11103	depleted
	6,9,12-octadecatriynoic acid	Lipids and lipid-like molecules	1.61781	depleted
	PE(15:1(9Z)/15:1(9Z))	Lipids and lipid-like molecules	1.13027	depleted
	4-Nitrophenol	Benzenoids	1.0067	depleted
	Elatoside G	Lipids and lipid-like molecules	1.02684	depleted
	N,N'-diacetylchitobiose	Organic oxygen compounds	1.21091	depleted
	(6b,7b,13R)-6,7-Diacetoxy-8,14-labdadiene-13-ol	Lipids and lipid-like molecules	1.29011	depleted
	Sorbitan stearate	Lipids and lipid-like molecules	1.01718	depleted
	Ecgonine methyl ester	Alkaloids and derivatives	1.70545	depleted
	Diacetylfusarochromanone	Organoheterocyclic compounds	1.23555	depleted
	all-trans-Carophyll yellow	Lipids and lipid-like molecules	2.93868	depleted
	a-L-Arabinofuranosyl-(1->3)-[a-L-arabinofuranosyl-(1r5)]-L-arabinose	Organic oxygen compounds	1.02625	depleted
	Isosorbide Mononitrate	Organoheterocyclic compounds	1.24078	depleted
	Abacavir	Nucleosides, nucleotides, and analogues	1.80336	depleted
	Alvimopan	Organic acids and derivatives	1.71908	depleted
	L-Furosine	Organic acids and derivatives	1.30514	depleted
	Enalaprilat	Organic acids and derivatives	1.41345	depleted
	3-Formyl-6-hydroxyindole	Organoheterocyclic compounds	2.00516	depleted
	Normetanephrine	Benzenoids	1.03793	depleted
	Isoleucyl-Serine	Organic acids and derivatives	1.17919	depleted
	20-Oxo-leukotriene E4	Lipids and lipid-like molecules	1.5827	depleted
	Dihydrocortisol	Lipids and lipid-like molecules	1.2224	depleted
	4-(Nitrosoamino)-1-(3-pyridinyl)-1-butanone	Organic oxygen compounds	1.4774	depleted
	Probucol	Benzenoids	1.07878	depleted
	Isoleucyl-Tryptophan	Organic acids and derivatives	2.33121	depleted
	C17 Sphinganine	Lipids and lipid-like molecules	3.91997	depleted
	3-Indolehydracrylic acid	Organoheterocyclic compounds	3.67489	depleted
	N1-(2-Methoxy-4-methylbenzyl)-n2-(2-(5-methylpyridin-2-yl)ethyl)oxalamide	Organic acids and derivatives	1.24792	depleted
	Minocycline	Phenylpropanoids and polyketides	1.45585	depleted
	DG(8:0/13:0/0:0)	Lipids and lipid-like molecules	2.08766	depleted
	Isoleucyl-Hydroxyproline	Organic acids and derivatives	1.24179	depleted
	4b-Hydroxystanozolol	Lipids and lipid-like molecules	1.02308	depleted
	6-bromo-pentacosa-5E,9Z-dienoic acid	Lipids and lipid-like molecules	2.01972	depleted
	Prostaglandin F1a	Lipids and lipid-like molecules	1.76986	depleted
	N-lactoyl-Methionine	Organic acids and derivatives	1.22162	depleted
	12-Ketodeoxycholic acid	Lipids and lipid-like molecules	1.18823	depleted
	N-(1-Deoxy-1-fructosyl)tyrosine	Organic acids and derivatives	1.55979	depleted
	Metyrosine	Phenylpropanoids and polyketides	1.85133	depleted
	3-[(3-Methylbutyl)nitrosoamino]-2-butanone	Organooxygen compounds	1.02591	depleted
	N5-(4-Methoxybenzyl)glutamine	Organic acids and derivatives	2.34239	depleted
	PC(6:0/6:0)	Lipids and lipid-like molecules	1.09784	depleted
	9Z,11E,13-Tetradecatrienyl acetate	Lipids and lipid-like molecules	1.93314	depleted
	dodecanamide	Lipids and lipid-like molecules	4.82097	depleted
	6-Formylumbelliferone	Phenylpropanoids and polyketides	2.0976	depleted
	2'-O-Methylphaseollinisoflavan	Phenylpropanoids and polyketides	1.53029	depleted
	Procaterol	Organoheterocyclic compounds	1.76656	depleted
	2,5-Dihydro-4,5-dimethyl-2-(1-methylpropyl)thiazole	Organoheterocyclic compounds	1.0409	depleted
	Isoleucyl-Gamma-glutamate	Organic acids and derivatives	1.54779	depleted
	Cinnamyl isovalerate	Benzenoids	2.37181	depleted
	Propylene glycol alginate	Organic oxygen compounds	1.05595	depleted
	Nefazodone	Organoheterocyclic compounds	1.29926	depleted
	10-amino-decanoic acid	Lipids and lipid-like molecules	1.00035	depleted
	Auxin a	Lipids and lipid-like molecules	1.77856	depleted
	2-Ethyl-5-methylthiophene	Organoheterocyclic compounds	1.67341	depleted
	Threoninyl-Valine	Organic acids and derivatives	1.63288	depleted
	Erinacine P	Lipids and lipid-like molecules	1.21131	depleted
	Glabrolide	Lipids and lipid-like molecules	1.10632	depleted
	Gynocardin	Organooxygen compounds	1.08824	depleted
	2-Ethyl-4-methylthiazole	Organoheterocyclic compounds	1.2691	depleted
	Prolyl-Threonine	Organic acids and derivatives	1.57547	depleted
	trans-p-Menth-2-ene-1,4-diol	Lipids and lipid-like molecules	2.47462	depleted
	Norsalsolinol	Organoheterocyclic compounds	3.54458	depleted
	Protobassic acid	Lipids and lipid-like molecules	1.10092	depleted
	3-Oxo-12,18-ursadien-28-oic acid	Lipids and lipid-like molecules	1.66135	depleted
	Neurine	Unclassified	3.49574	depleted
	PC(O-6:0/O-6:0)	Lipids and lipid-like molecules	1.24632	depleted
	Glu-Val	Unclassified	1.18452	depleted
	Isoleucyl-Leucine	Organic acids and derivatives	5.0664	depleted
	MG(0:0/18:3(9Z,12Z,15Z)/0:0)	Lipids and lipid-like molecules	1.01121	depleted
	N-desethyloxybutynin	Benzenoids	1.81756	depleted
	Dictyoquinazol C	Organoheterocyclic compounds	2.52844	depleted
	(4-Ethoxyphenyl)urea	Benzenoids	1.99663	depleted
	N6-cis-p-Coumaroylserotonin	Organoheterocyclic compounds	1.15873	depleted
	5,9-Epidioxy-3-hydroxyergost-7-en-6-one	Lipids and lipid-like molecules	1.5066	depleted
	Dopamine	Benzenoids	2.32459	depleted
	N-a-Acetylcitrulline	Organic acids and derivatives	1.04605	depleted
	3-Oxodecanoic acid glycerides	Unclassified	1.35683	depleted
	Tryptophyl-Valine	Organic acids and derivatives	2.0474	depleted
	Alpha-CEHC	Organoheterocyclic compounds	1.00897	depleted
	Dibenzo[a,l]pyrene	Benzenoids	1.28038	depleted
	4-amino-MX	Benzenoids	1.30205	depleted
	Prazepam	Organoheterocyclic compounds	2.07209	depleted
	Feruloyl-2-hydroxyputrescine	Phenylpropanoids and polyketides	1.96221	depleted
	PS(P-20:0/0:0)	Lipids and lipid-like molecules	1.25373	depleted
	Thromboxanoic acid skeleton	Lipids and lipid-like molecules	4.01325	depleted
	12-oxo-PDA	Lipids and lipid-like molecules	4.94467	depleted
	2,5-Dibenzyl-3-hydroxy-6-methoxypyrazine	Organoheterocyclic compounds	1.06153	depleted
	(+)8(9)-EET Ethanolamide	Organic nitrogen compounds	1.05897	depleted
	14alpha-Hydroxyixocarpanolide	Lipids and lipid-like molecules	1.72198	depleted
	Valyl-Isoleucine	Organic acids and derivatives	3.78518	depleted
	Estriol 3-sulfate 16-glucuronide	Lipids and lipid-like molecules	1.17175	depleted
	Koenoline	Organoheterocyclic compounds	3.25577	depleted
	N-Oleoyl phenylalanine	Organic acids and derivatives	1.22745	depleted
	24-Hydroxycalcitriol	Lipids and lipid-like molecules	1.65149	depleted
	3,4-Dihydroxy-2-hydroxymethyl-1-pyrrolidinepropanamide	Organoheterocyclic compounds	2.36254	depleted
	Daphniphylline	Alkaloids and derivatives	1.83144	depleted
	6-[5]-ladderane-1-hexanol	Lipids and lipid-like molecules	1.90094	depleted
	2,3-bis(Acetyloxy)propyl icosanoate	Lipids and lipid-like molecules	1.38513	depleted
	(S)-Bitalin A 12-glucoside	Organic oxygen compounds	1.10883	depleted
	Dehydrophytosphingosine	Organic nitrogen compounds	1.14096	depleted
	Tolmetin	Organic oxygen compounds	1.6371	depleted
	Paromomycin	Organic oxygen compounds	1.08637	depleted
	Dihydroxyfumitremorgin C	Organoheterocyclic compounds	1.81546	depleted
	Atherosperminine	Alkaloids and derivatives	1.63368	depleted
	Pirbuterol	Organoheterocyclic compounds	3.58227	depleted
	Tyrosyl-Tyrosine	Organic acids and derivatives	1.60877	depleted
	4-[(2-Methyl-3-furanyl)thio]-5-nonanone	Organosulfur compounds	1.2855	depleted
	1-Octylglycerol	Lipids and lipid-like molecules	3.57008	depleted
	Quassimarin	Lipids and lipid-like molecules	1.47565	depleted
	Alpha-Aspartyl-lysine	Organic acids and derivatives	1.60473	depleted
	Filfiline	Organic acids and derivatives	1.15497	depleted
	Gravacridonediolacetate	Organoheterocyclic compounds	1.06563	depleted
	2-Isopropyl-3,5-dimethoxy-6-methylpyrazine	Organoheterocyclic compounds	7.53269	depleted
	D8'-Merulinic acid A	Benzenoids	4.33741	depleted
	3,5-Dimethylphenyl methylcarbamate	Benzenoids	1.56218	depleted
	3-Hydroxysebacic acid	Organic acids and derivatives	2.53413	depleted
	Gamma-Linolenic acid	Lipids and lipid-like molecules	1.14247	depleted
	2-oxo-tetradecanoic acid	Lipids and lipid-like molecules	1.1154	depleted
	8-Hydroxynevirapine	Organic nitrogen compounds	1.43821	depleted
	Sorbitan oleate	Lipids and lipid-like molecules	1.80894	depleted
	Benzofuran	Organoheterocyclic compounds	1.27358	depleted
	11'-Carboxy-alpha-chromanol	Lipids and lipid-like molecules	2.60316	depleted
	TG(14:1(9Z)/22:1(13Z)/18:3(6Z,9Z,12Z))	Lipids and lipid-like molecules	1.048	depleted
	Capecitabine	Nucleosides, nucleotides, and analogues	1.04798	depleted
	Tetraphyllin B	Organooxygen compounds	2.0988	depleted
	Tipranavir	Phenylpropanoids and polyketides	1.14356	depleted
	Phenylalanyl-Glutamine	Organic acids and derivatives	1.25703	depleted
	Orciprenaline	Benzenoids	5.8304	depleted
	(S)-Argpyrimidine	Organic acids and derivatives	1.22069	depleted
	repaglinide aromatic amine	Benzenoids	1.21982	depleted
	Ganoderic acid G	Lipids and lipid-like molecules	1.94937	depleted
	Lysyl-Tyrosine	Organic acids and derivatives	2.00747	depleted
	S-Ethyl thioacetate	Organic acids and derivatives	1.00509	depleted
	Tetrazepam	Organoheterocyclic compounds	1.07682	depleted
	Talinolol	Benzenoids	1.11302	depleted
	4-(1-Methylethenyl)benzaldehyde	Benzenoids	5.93062	depleted
	Muricin E	Lipids and lipid-like molecules	1.23314	depleted
	2-amino-8-oxo-9,10-epoxy-decanoic acid	Lipids and lipid-like molecules	1.34734	depleted
	Mitoxantrone	Benzenoids	1.1372	depleted
	3-Phenylpropyl isovalerate	Lipids and lipid-like molecules	1.04273	depleted
	Olopatadine	Organoheterocyclic compounds	1.10263	depleted
	keratan sulfate I	Benzenoids	6.49614	depleted
	Tetracosatetraenoic acid (24:4n-6)	Lipids and lipid-like molecules	1.50331	depleted
	Dihydrozeatin-O-glucoside	Lipids and lipid-like molecules	1.20034	depleted
	Oxonantenine	Alkaloids and derivatives	1.38835	depleted
	Bentiromide	Organic acids and derivatives	1.62373	depleted
	Octadecyl cis-p-coumarate	Phenylpropanoids and polyketides	1.08815	depleted
	Trimethylsilyl heptadecanoic acid	Organometallic compounds	4.07488	depleted
	Glycylproline	Organic acids and derivatives	2.64468	depleted
	Etomidate	Organoheterocyclic compounds	3.82059	depleted
	13-Phenyltridecanoic acid	Lipids and lipid-like molecules	1.48818	depleted
	10-hydroxy-11-dodecenoic acid	Lipids and lipid-like molecules	2.04675	depleted
	3'-Hydroxyhexobarbital	Organoheterocyclic compounds	1.96124	depleted
	Sarcodon scabrosus Depsipeptide	Organic acids and derivatives	1.26141	depleted
	Capnine	Lipids and lipid-like molecules	1.54488	depleted
	Phenylalanyl-Valine	Organic acids and derivatives	3.74035	depleted
	isobutyrylcarnitine	Lipids and lipid-like molecules	2.03297	depleted
	Propenoylcarnitine	Organic acids and derivatives	4.2689	depleted
	PG(6:0/6:0)	Lipids and lipid-like molecules	1.17831	depleted
	Physostigmine	Organoheterocyclic compounds	1.3263	depleted
	Thioguanine	Organoheterocyclic compounds	1.33817	depleted
	Isopropamide	Benzenoids	1.22073	depleted
	7-Methoxy-9-methyl-4E,8E-hexadecadienoic acid	Lipids and lipid-like molecules	5.2511	depleted
	Baptifoline	Alkaloids and derivatives	1.75787	depleted
	5-Phenyl-1,3-oxazinane-2,4-dione	Benzenoids	3.74637	depleted
	Serinyl-Tyrosine	Organic acids and derivatives	3.26329	depleted
	Sativic acid	Lipids and lipid-like molecules	8.6758	depleted
	Bis(2-methylundecan-2-yl) Disulfide	Organosulfur compounds	1.05145	depleted
	Diethylhexyl adipate	Lipids and lipid-like molecules	3.40851	depleted
	Oxycodone	Benzenoids	1.11409	depleted
	Prolyl-Tryptophan	Organic acids and derivatives	2.93229	depleted
	Tadalafil	Organoheterocyclic compounds	1.01115	depleted
	desethylzaleplon	Organoheterocyclic compounds	1.44765	depleted
	N-lactoyl-Tryptophan	Organic acids and derivatives	2.28503	depleted
	15-Acetoxyscirpene-3,4-diol 4-O-a-D-glucopyranoside	Lipids and lipid-like molecules	2.48758	depleted
	N-2-[4-(3,3-Dimethylallyloxy)phenyl]ethylcinnamide	Benzenoids	2.70765	depleted
	Dinoprost Tromethamine	Unclassified	1.26902	depleted
	PI(19:0/0:0)	Lipids and lipid-like molecules	1.02077	depleted
	Phaseollinisoflavan	Phenylpropanoids and polyketides	1.88936	depleted
	Myriocin	Lipids and lipid-like molecules	1.73487	depleted
	Meclizine	Benzenoids	1.33948	depleted
	12-hydroxy-3Z-dodecenoic acid	Lipids and lipid-like molecules	1.3704	depleted
	3-Hydroxyisoheptanoic acid	Organic acids and derivatives	2.14472	depleted
	4-Guanidinobutanoic acid	Organic acids and derivatives	1.96402	depleted
	1',2'-Dihydro-1,1'-dimethyl-2'-oxo-4,4'-bipyridinium(1+)	Organoheterocyclic compounds	2.22031	depleted
	3 Hydroxycoumarin	Phenylpropanoids and polyketides	1.40033	depleted
	2-hydroxy-nonadecanoic acid	Lipids and lipid-like molecules	1.22361	depleted
	Ribothymidine	Nucleosides, nucleotides, and analogues	1.13111	depleted
	Theasapogenol A	Lipids and lipid-like molecules	1.35165	depleted
	Methysergide	Alkaloids and derivatives	1.14103	depleted
	(3beta,11alpha,13beta)-3,11,13-Oleananetriol	Lipids and lipid-like molecules	2.00067	depleted
	1-(3-Methyl-2-butenoyl)-6-apiosylglucose	Lipids and lipid-like molecules	1.46603	depleted
	15-HETE-Gly	Lipids and lipid-like molecules	6.43143	depleted
	Metharbital	Organoheterocyclic compounds	4.97996	depleted
	D-erythro-Eritadenine	Organoheterocyclic compounds	1.68797	depleted
	1-(11Z-eicosenoyl)-glycero-3-phosphate	Lipids and lipid-like molecules	3.05033	depleted
	11-Hydroxyeicosatetraenoate glyceryl ester	Lipids and lipid-like molecules	1.12802	depleted
	N-arachidonoyl dopamine	Lipids and lipid-like molecules	2.11602	depleted
	Yohimbine	Alkaloids and derivatives	1.30149	depleted
	Cyclopassifloside VI	Lipids and lipid-like molecules	1.19567	depleted
	Tyrosyl-Proline	Organic acids and derivatives	4.79598	depleted
	Adrenochrome o-semiquinone	Organoheterocyclic compounds	7.32173	depleted
	Acetylhomoserine	Organic acids and derivatives	1.08153	depleted
	2-Hexaprenyl-6-methoxy-1,4-benzoquinol	Lipids and lipid-like molecules	1.46703	depleted
	mono-isopropyl-disopyramide	Organic acids and derivatives	2.22206	depleted
	3-O-alpha-L-rhamnopyranosyl-3-hydroxydecanoyl-3-hydroxydecanoic acid	Lipids and lipid-like molecules	2.7345	depleted
	Maltol propionate	Organoheterocyclic compounds	1.38783	depleted
	N-oleoyl glutamine	Lipids and lipid-like molecules	2.47866	depleted
	Acrylamide-acrylic acid resin	Unclassified	1.53087	depleted
	N-(6-aminohexanoyl)-6-aminohexanoic acid	Lipids and lipid-like molecules	5.68742	depleted
	Arginyl-Isoleucine	Organic acids and derivatives	3.2927	depleted
	5'-O-Methylmelledonal	Lipids and lipid-like molecules	1.08666	depleted
	Zalcitabine	Nucleosides, nucleotides, and analogues	1.10306	depleted
	6-Thioguanosine monophosphate	Nucleosides, nucleotides, and analogues	1.1998	depleted
	Norcapsaicin	Benzenoids	1.8204	depleted
	Palonosetron	Organoheterocyclic compounds	1.13488	depleted
	Ganoderiol D	Lipids and lipid-like molecules	1.39628	depleted
	Norbuprenorphine	Benzenoids	1.20443	depleted
	Sandosapogenol	Lipids and lipid-like molecules	1.16279	depleted
	LysoPE(0:0/18:1(11Z))	Lipids and lipid-like molecules	1.47077	depleted
	N-Nonanoylglycine	Organic acids and derivatives	2.91014	depleted
	N-(1-Deoxy-1-fructosyl)phenylalanine	Organic acids and derivatives	3.61443	depleted
	1-Pyrroline-5-carboxylic acid	Organic acids and derivatives	1.27212	depleted
	Tridihexethyl	Organic nitrogen compounds	2.23746	depleted
	D-Ribose	Organic oxygen compounds	2.06052	depleted
	Alanyl-Isoleucine	Organic acids and derivatives	1.91249	depleted
	MG(0:0/16:1(9Z)/0:0)	Lipids and lipid-like molecules	1.60201	depleted
	Tranylcypromine	Organic nitrogen compounds	1.39977	depleted
	Moracin O	Phenylpropanoids and polyketides	1.18882	depleted
	1,4-Benzothiazine-O-quinonimine	Organoheterocyclic compounds	1.01646	depleted
	Agomelatine	Organic acids and derivatives	7.51911	depleted
	Sterebin E	Lipids and lipid-like molecules	1.44119	depleted
	Imidazolepropionic acid	Organoheterocyclic compounds	2.49856	depleted
	Desglymidodrine	Benzenoids	13.8814	depleted
	Physalolactone B	Lipids and lipid-like molecules	1.58794	depleted
	Galactosylglycerol	Lipids and lipid-like molecules	1.26648	depleted
	Flavidulol D	Benzenoids	1.24168	depleted
	5-Nonyltetrahydro-2-oxo-3-furancarboxylic acid	Organoheterocyclic compounds	2.30416	depleted
	(-)-8-hydroxy-11E,17-octadecadien-9-ynoic acid	Lipids and lipid-like molecules	1.01651	depleted
	Glutarylcarnitine	Organic acids and derivatives	3.66769	depleted
	Trihydroxycoprostanoic acid	Lipids and lipid-like molecules	1.68947	depleted
	Aeglin	Lipids and lipid-like molecules	1.99107	depleted
	Piperidine	Organoheterocyclic compounds	1.69033	depleted
	Cinnamic acid	Phenylpropanoids and polyketides	6.50495	depleted
	Alkaloid AQC2	Organoheterocyclic compounds	6.22546	depleted
	L-2-Amino-5-hydroxypentanoic acid	Organic acids and derivatives	7.12072	depleted
	PG(12:0/17:2(9Z,12Z))	Lipids and lipid-like molecules	1.03828	depleted
	2,6,8,12-Tetramethyl-2,4-tridecadien-1-ol	Lipids and lipid-like molecules	5.86871	depleted
	(2E)-Piperamide-C5:1	Unclassified	1.62123	depleted
	Brassinolide	Lipids and lipid-like molecules	2.35748	depleted
	5-Hydroxyindoleacetic acid	Organoheterocyclic compounds	1.72286	depleted
	Estriol-3-glucuronide	Lipids and lipid-like molecules	2.57815	depleted
	4-Aminohippuric acid	Benzenoids	4.39624	depleted
	PA(P-16:0/14:1(9Z))	Lipids and lipid-like molecules	1.46889	depleted
	Litcubine	Organoheterocyclic compounds	1.17687	depleted
	5,9,17-hexacosatrienoic acid	Lipids and lipid-like molecules	1.87021	depleted
	Isradipine	Organoheterocyclic compounds	2.11793	depleted
	2,2,4-Trimethyl-1,3-pentadienol diisobutyrate	Organic acids and derivatives	1.09826	depleted
	1-Acetoxy-2-hydroxy-16-heptadecen-4-one	Lipids and lipid-like molecules	1.3334	depleted
	N-Acetyl-9-O-lactoylneuraminic acid	Organic oxygen compounds	1.36853	depleted
	Galactose-beta-1,4-xylose	Organic oxygen compounds	1.81061	depleted
	2-amino-tetradecanoic acid	Lipids and lipid-like molecules	1.71297	depleted
	Pentostatin	Organoheterocyclic compounds	1.20455	depleted
	2-Isopropylphenyl methylcarbamate	Benzenoids	7.84177	depleted
	2-Palmitoylglycerophosphocholine	Lipids and lipid-like molecules	3.37553	depleted
	Antibiotic X 14889A	Lipids and lipid-like molecules	1.574	depleted
	CPA(18:0/0:0)	Lipids and lipid-like molecules	1.07677	depleted
	Pyronaridine	Organoheterocyclic compounds	1.12441	depleted
	Isoleucyl-Threonine	Organic acids and derivatives	5.05601	depleted
	PG(20:0/0:0)	Lipids and lipid-like molecules	4.24201	depleted
	Licoagroaurone	Phenylpropanoids and polyketides	2.26006	depleted
	PS(22:6(4Z,7Z,10Z,13Z,16Z,19Z)/0:0)	Lipids and lipid-like molecules	1.22996	depleted
	Cefotaxime	Organoheterocyclic compounds	1.02024	depleted
	Quasiprotopanaxatriol	Lipids and lipid-like molecules	1.43769	depleted
	Vesnarinone	Organoheterocyclic compounds	3.12845	depleted
	2E,4E-hexadecadienoic acid	Lipids and lipid-like molecules	2.25547	depleted
	Indolepyruvate	Organoheterocyclic compounds	6.45503	depleted
	Trimeprazine	Organoheterocyclic compounds	1.04709	depleted
	Tetrahydrofolyl-[Glu](2)	Organoheterocyclic compounds	1.04113	depleted
	Arginyl-Valine	Organic acids and derivatives	2.85524	depleted
	Pyrrole-2-carboxylic acid	Organoheterocyclic compounds	1.14369	depleted
	HDMBOA-Glc	Organic oxygen compounds	1.42372	depleted
	MG(a-21:0/0:0/0:0)[rac]	Lipids and lipid-like molecules	1.27475	depleted
	Glutaminyl-Isoleucine	Organic acids and derivatives	3.7883	depleted
	L-prolyl-L-proline	Organic acids and derivatives	5.64227	depleted
	beta-Elemolic acid	Lipids and lipid-like molecules	1.11722	depleted
	Neotame	Organic acids and derivatives	1.20631	depleted
	1-(6Z,9Z,12Z,15Z-octadecatetraenoyl)-glycero-3-phosphate	Lipids and lipid-like molecules	1.77192	depleted
	3-Methyl sulfolene	Organoheterocyclic compounds	1.61593	depleted
	(3b,7b,22x)-Cucurbita-5,24-diene-3,7,23-triol 7-glucoside	Lipids and lipid-like molecules	1.23402	depleted
	Butenylcarnitine	Organic acids and derivatives	2.82	depleted
	ar-Artemisene	Lipids and lipid-like molecules	1.0188	depleted
	Tryptophyl-Arginine	Organic acids and derivatives	1.23635	depleted
	3-Mercaptohexyl hexanoate	Lipids and lipid-like molecules	1.45505	depleted
	3-(Acetyloxy)-2-hydroxypropyl icosanoate	Lipids and lipid-like molecules	1.78464	depleted
	(20S,24E)-20,26-Dihydroxy-24-dammaren-3-one	Lipids and lipid-like molecules	1.02943	depleted
	Homoveratric acid	Benzenoids	2.14478	depleted
	(9R,13R)-10-oxo-11-phytoenoic acid	Lipids and lipid-like molecules	4.85013	depleted
	3-Phenylpropyl glucosinolate	Organic oxygen compounds	1.07597	depleted
	Tricetanidin	Phenylpropanoids and polyketides	1.42378	depleted
	Demethyloleuropein	Lipids and lipid-like molecules	1.71099	depleted
	Glycyrrhetol	Lipids and lipid-like molecules	1.72059	depleted
	Cholesterol glucuronide	Lipids and lipid-like molecules	1.08255	depleted
	2-Methylacetophenone	Lipids and lipid-like molecules	1.41891	depleted
	Marmeline	Benzenoids	4.62246	depleted
	Histidinyl-Isoleucine	Organic acids and derivatives	3.79571	depleted
	Tangeraxanthin	Lipids and lipid-like molecules	2.56645	depleted
	Phenylalanyl-Arginine	Organic acids and derivatives	3.42956	depleted
	6-(1-Hydroxyethyl)-2,2-dimethyl-2H-1-benzopyran	Organoheterocyclic compounds	5.23015	depleted
	2-Methylbenzoic acid	Benzenoids	1.7522	depleted
	MG(0:0/a-17:0/0:0)[rac]	Lipids and lipid-like molecules	1.67814	depleted
	Biopterin	Organoheterocyclic compounds	2.52584	depleted
	Lysyl-Hydroxyproline	Organic acids and derivatives	1.58196	depleted
	Isolariciresinol 4'-O-beta-D-glucoside	Lignans, neolignans and related compounds	1.6437	depleted
	Polyporusterone E	Lipids and lipid-like molecules	4.67359	depleted
	(7'R,8'R)-4,7'-Epoxy-3'-methoxy-4',5,9,9'-lignanetetrol 9'-glucoside	Unclassified	1.0379	depleted
	7-Hydroxyamoxapine	Organoheterocyclic compounds	1.32492	depleted
	3-Methyl-2-(1-pyrrolidinyl)-2-cyclopenten-1-one	Organoheterocyclic compounds	2.64866	depleted
	3-Sulfodeoxycholic acid	Lipids and lipid-like molecules	1.04214	depleted
	2-oxo-heptadecanoic acid	Lipids and lipid-like molecules	3.133	depleted
	24-hydroxy-10Z-tetracosenoic acid	Lipids and lipid-like molecules	1.14545	depleted
	3b,12a-Dihydroxy-5a-cholanoic acid	Lipids and lipid-like molecules	3.45477	depleted
	4Z,7Z,10Z,13Z,16Z,19Z,22Z,25Z-octacosaoctaenoic acid	Lipids and lipid-like molecules	4.40664	depleted
	11-amino-undecanoic acid	Lipids and lipid-like molecules	3.42064	depleted
	alpha-Tocopherol succinate	Lipids and lipid-like molecules	1.23434	depleted
	L-Targinine	Organic acids and derivatives	1.7903	depleted
	Threoninyl-Tryptophan	Organic acids and derivatives	1.35886	depleted
	3'-Hydroxy-T2 Toxin	Lipids and lipid-like molecules	1.44584	depleted
	PA(P-20:0/0:0)	Lipids and lipid-like molecules	1.92137	depleted
	Pubesenolide	Lipids and lipid-like molecules	3.96014	depleted
	13'-Hydroxy-gamma-tocotrienol	Lipids and lipid-like molecules	6.44078	depleted
	alpha-Tocotrienoxyl radical	Lipids and lipid-like molecules	1.90747	depleted
	1-Acetoxy-2-hydroxy-16-heptadecyn-4-one	Lipids and lipid-like molecules	1.34674	depleted
	8-Hydroxypurine	Organoheterocyclic compounds	1.29995	depleted
	Phentermine	Benzenoids	1.03592	depleted
	Margaroylglycine	Organic acids and derivatives	3.17669	depleted
	2,2-dimethyl-hexanoic acid	Lipids and lipid-like molecules	2.73356	depleted
	3-cis-Hydroxy-b,e-Caroten-3'-one	Lipids and lipid-like molecules	1.28863	depleted
	18:2(5Z,9Z)(17Me)	Lipids and lipid-like molecules	1.25941	depleted
	(+)-1-Methylpropyl 3-(methylthio)-2-propenyl disulfide	Organosulfur compounds	1.2967	depleted
	N-acetylsphingosine 1-phosphate	Lipids and lipid-like molecules	1.73739	depleted
	Isopropyl apiosylglucoside	Organic oxygen compounds	2.79387	depleted
	N-(1-Deoxy-b-D-fructopyranosyl) (R)C(S)S-alliin	Organic acids and derivatives	1.23392	depleted
	Clavepictine B	Lipids and lipid-like molecules	4.03627	depleted
	(2R,3S)-Piscidic acid	Phenylpropanoids and polyketides	4.62067	depleted
	Valyl-Tyrosine	Organic acids and derivatives	3.44248	depleted
	Melatonin	Organoheterocyclic compounds	2.32602	depleted
	PGF2alpha-1,15-lactone	Lipids and lipid-like molecules	2.12522	depleted
	Macrocarpal I	Lipids and lipid-like molecules	1.07983	depleted
	4-Heptenal diethyl acetal	Organic acids and derivatives	1.03124	depleted
	Glutamyl-Hydroxyproline	Organic acids and derivatives	1.14991	depleted
	8-Hydroxycarteolol	Organoheterocyclic compounds	11.391	depleted
	DG(13:0/8:0/0:0)	Lipids and lipid-like molecules	1.20787	depleted
	Isolicopyranocoumarin	Phenylpropanoids and polyketides	1.18796	depleted
	LysoPE(18:2(9Z,12Z)/0:0)	Lipids and lipid-like molecules	4.12257	depleted
	5-(8,11-Pentadecadienyl)-1,3-benzenediol	Benzenoids	2.92718	depleted
	Ginsenoside Rh6	Lipids and lipid-like molecules	2.04515	depleted
	10E,12E,14E-Hexadecatrienyl acetate	Lipids and lipid-like molecules	1.90316	depleted
	Oncobic acid	Lipids and lipid-like molecules	17.2965	depleted
	2-Thiothiazolidine-4-carboxylic acid	Organic acids and derivatives	2.25961	depleted
	Heterotropan	Lignans, neolignans and related compounds	1.86514	depleted
	Pantoprazole	Organoheterocyclic compounds	1.02767	depleted
	Hv-NCC-1	Organoheterocyclic compounds	1.58741	depleted
	2-Oleoylglycerophosphocholine	Lipids and lipid-like molecules	2.48586	depleted
	11R-HpOME	Lipids and lipid-like molecules	1.28844	depleted
	(3beta,5alpha,6alpha,7alpha,22E,24R)-5,6-Epoxyergosta-8,14,22-triene-3,7-diol	Lipids and lipid-like molecules	2.63578	depleted
	2,3-Diacetoxypropyl stearate	Lipids and lipid-like molecules	2.78315	depleted
	Muricatenol	Lipids and lipid-like molecules	1.09389	depleted
	PG(O-18:0/20:5(5Z,8Z,11Z,14Z,17Z))	Lipids and lipid-like molecules	1.69625	depleted
	PI(17:0/0:0)	Lipids and lipid-like molecules	1.26781	depleted
	Pristanoylglycine	Lipids and lipid-like molecules	2.91935	depleted
	Type IV cyanolipid eicosanoyl ester	Lipids and lipid-like molecules	3.35498	depleted
	3,5-Dihydroxyergosta-7,22-dien-6-one	Lipids and lipid-like molecules	3.12597	depleted
	Dipivefrin	Benzenoids	1.21082	depleted
	Caffeic acid 3-sulfate	Phenylpropanoids and polyketides	1.02826	depleted
	Linoleoyl ethanolamide	Organic nitrogen compounds	1.431	depleted
	N-Carboxyethyl-g-aminobutyric acid	Organic acids and derivatives	4.65051	depleted
	Gymnodimine	Unclassified	2.07941	depleted
	Penicillin V	Organic acids and derivatives	1.22425	depleted
	N-Acetylneuraminic acid	Organic oxygen compounds	4.48259	depleted
	Sulfadiazine	Benzenoids	2.21636	depleted
	Morphiceptin	Organic acids and derivatives	2.3391	depleted
	Cinnatriacetin A	Phenylpropanoids and polyketides	1.25835	depleted
	Salbutamol	Benzenoids	1.45103	depleted
	15(S)-Hydroxyeicosatrienoic acid	Lipids and lipid-like molecules	3.96334	depleted
	26:4(11Z,14Z,17Z,20Z)	Lipids and lipid-like molecules	1.2804	depleted
	(3S,6E,10E)-1,6,10,14-Phytatetraen-3-ol	Lipids and lipid-like molecules	1.04816	depleted
	Kanzonol T	Phenylpropanoids and polyketides	1.03541	depleted
	3-Pyridylacetic acid	Organoheterocyclic compounds	4.27324	depleted
	Licorice glycoside B	Phenylpropanoids and polyketides	1.17558	depleted
	N1-(2,4-Dimethoxybenzyl)-n2-(2-(pyridin-2-yl) ethyl)oxalamide	Organic acids and derivatives	1.60412	depleted
	Cefuroxime	Organoheterocyclic compounds	1.19871	depleted
	Oxamniquine	Organoheterocyclic compounds	1.41919	depleted
	TG(16:1(9Z)/18:2(9Z,12Z)/20:1(11Z))	Lipids and lipid-like molecules	1.34874	depleted
	D-Glucose	Organic oxygen compounds	5.31502	depleted
	PA(18:4(6Z,9Z,12Z,15Z)/17:1(9Z))	Lipids and lipid-like molecules	2.08062	depleted
	1,2-Bis(1-ethoxyethoxy)propane	Organooxygen compounds	1.37782	depleted
	10-Hydroxy-2,8-decadiene-4,6-diynoic acid	Lipids and lipid-like molecules	3.62145	depleted
	(alpha-D-mannosyl)7-beta-D-mannosyl-diacetylchitobiosyl-L-asparagine, isoform B (protein)	Benzenoids	3.18559	depleted
	5-L-Glutamylglycine	Organic acids and derivatives	1.52106	depleted
	1,11-Undecanedicarboxylic acid	Lipids and lipid-like molecules	3.96488	depleted
	6-Hydroxy-4-methoxy-3-(3-methyl-2-butenyl)-2-(2-phenylethenyl)benzoic acid	Phenylpropanoids and polyketides	1.34834	depleted
	7,8-Dihydrovomifoliol 9-[rhamnosyl-(1->6)-glucoside]	Lipids and lipid-like molecules	4.21052	depleted
	PG(18:4(6Z,9Z,12Z,15Z)/22:6(4Z,7Z,10Z,13Z,16Z,19Z))	Lipids and lipid-like molecules	1.65997	depleted
	1-Phosphatidyl-D-myo-inositol	Lipids and lipid-like molecules	1.16395	depleted
	Ponasteroside A	Lipids and lipid-like molecules	1.00434	depleted
	Tetracosanoylglycine	Organic acids and derivatives	1.08147	depleted
	Spirolide E	Lipids and lipid-like molecules	1.74042	depleted
	Gravacridonediol methyl ether	Organoheterocyclic compounds	2.3284	depleted
	N-(1-Deoxy-1-fructosyl)leucine	Organic acids and derivatives	11.3716	depleted
	Heptanoylcarnitine	Organic acids and derivatives	2.39107	depleted
	omega-hydroxyfinasteride	Lipids and lipid-like molecules	2.18587	depleted
	Trandolapril	Organic acids and derivatives	1.7134	depleted
	N-palmitoyl valine	Lipids and lipid-like molecules	2.80056	depleted
	N-stearoyl valine	Lipids and lipid-like molecules	1.11788	depleted
	Phenylalanyl-Lysine	Organic acids and derivatives	3.40271	depleted
	PI(O-18:0/0:0)	Lipids and lipid-like molecules	1.10131	depleted
	DG(15:1(9Z)/18:3(9Z,12Z,15Z)/0:0)[iso2]	Lipids and lipid-like molecules	1.45346	depleted
	Ethyl cellulose	Organooxygen compounds	2.8531	depleted
	DG(8:0/16:0/0:0)	Lipids and lipid-like molecules	5.19556	depleted
	Flurazepam	Organoheterocyclic compounds	2.5253	depleted
	Deoxythymidine diphosphate-l-rhamnose	Nucleosides, nucleotides, and analogues	1.60021	depleted
	3-Fumarylpyruvate	Organic acids and derivatives	1.19917	depleted
	Polyoxyethylene 40 monostearate	Lipids and lipid-like molecules	4.50149	depleted
	1-a,24R,25-Trihydroxyvitamin D2	Lipids and lipid-like molecules	1.27873	depleted
	Camelliol B	Lipids and lipid-like molecules	2.40242	depleted
	Lauryl linolenate	Lipids and lipid-like molecules	1.40696	depleted
	Jurubine	Lipids and lipid-like molecules	1.76244	depleted
	2'-Hydroxydaidzein	Phenylpropanoids and polyketides	1.4229	depleted
	1-(O-alpha-D-glucopyranosyl)-3-keto-(1,27R,29R)-triacontanetriol	Lipids and lipid-like molecules	2.37819	depleted
	PE(18:4(6Z,9Z,12Z,15Z)/20:2(11Z,14Z))	Lipids and lipid-like molecules	1.27622	depleted
	PS(17:2(9Z,12Z)/18:4(6Z,9Z,12Z,15Z))	Lipids and lipid-like molecules	1.29823	depleted
	Tetrahymanol	Lipids and lipid-like molecules	2.7726	depleted
	5-Methyldeoxycytidine	Nucleosides, nucleotides, and analogues	2.79005	depleted
	CE(18:3(6Z,9Z,12Z))	Lipids and lipid-like molecules	1.34067	depleted
	Galactitol	Organic oxygen compounds	2.86946	depleted
	(3x,5x,10x)-9,10-Didehydroisohumbertiol O-[rhamnosyl-(1->4)-rhamnosyl-(1->2)-[rhamnosyl-(1->6)]-glucoside]	Organooxygen compounds	1.13807	depleted
	Squalene	Lipids and lipid-like molecules	1.71139	depleted
	PI(16:0/18:2(9Z,12Z))	Lipids and lipid-like molecules	1.04746	depleted
	4-phenylbutanic acid-O-sulphate	Benzenoids	1.21721	depleted
	Coproporphyrin III	Organoheterocyclic compounds	1.53642	depleted
	Harderoporphyrin	Organoheterocyclic compounds	1.72045	depleted
	Agavasaponin C	Lipids and lipid-like molecules	1.01488	depleted
	Buprenorphine	Benzenoids	1.03467	depleted
	1-(O-alpha-D-glucopyranosyl)-29-keto-(1,3R,31R)-dotriacontanetriol	Lipids and lipid-like molecules	1.76471	depleted
