# Supplementary material for: Structural and Functional Changes in Prokaryotic Communities in Artificial Pit Mud during Chinese Baijiu Production
Source: mSystems. 2020 Mar 24;5(2):e00829-19. doi: 10.1128/mSystems.00829-19 (PMC7093824; doi:10.1128/mSystems.00829-19)
Supplement: TABLE S5 [file mSystems.00829-19-st005.xlsx]

## Sheet: Sheet1
Table S5 Pathways, differential metabolites and proteins, and species related to the synthesis of caproic, butyric, and lactic acid
	Pathway name (ID)	Metabolomics					Proteomics
		KEGG ID	Differentially metabolites	Fold change	Method of detection		Uniprot no.	Differentially proteins	Fold change	Gene symbol	Protein source
Aaccharides metabolism	Glycolysis/ Gluconeogenesis (eco00010)	C00031	D-Glucose	0.0801981	LC-MS		O32755	Glyceraldehyde-3-phosphate dehydrogenase	0.34	gap	Lactobacillus delbrueckii subsp. bulgaricus
		C00103	D-Glucose 1-phosphate	0.295826	GC-MS		B3WCW5	Phosphoglycerate kinase	0.39	pgk	Lactobacillus casei
		C00022	Pyruvate	2.2243	GC-MS		A8YUE4	Triosephosphate isomerase	0.44	tpiA	Lactobacillus helveticus
		/	/	/	/		A8YUI5	Glucose-6-phosphate isomerase	0.35	pgi	Lactobacillus helveticus
		/	/	/	/		A0A173XEA3	Putative aldehyde dehydrogenase AldA	2.37	aldA	Mitsuokella jalaludinii
	Starch and sucrose metabolism (eco00500)	C00031	D-Glucose	0.0801981	LC-MS		A0A1W2BCG4	Ethanolamine utilization protein EutM	2.73	SAMN04488500_10762	Sporomusa malonica
		C00103	D-Glucose 1-phosphate	0.295826	GC-MS		A8YUI5	Glucose-6-phosphate isomerase	0.35	pgi	Lactobacillus helveticus
	Galactose metabolism (eco00052)	C00031	D-Glucose	0.0801981	LC-MS		/	/	/	/	/
		C00103	D-Glucose 1-phosphate	0.295826	GC-MS		/	/	/	/	/
		C00116	Glycerol	0.33648	GC-MS		/	/	/	/	/
		C00124	D-Galactose	1.76541e-07	GC-MS		/	/	/	/	/
		C00137	myo-Inositol	0.544061	GC-MS		/	/	/	/	/
		C00492	Raffinose	8.34151e-07	GC-MS		/	/	/	/	/
		C00795	D-Tagatose	0.00170967	GC-MS		/	/	/	/	/
		C00880	D-Galactonate	3.85555e-06	GC-MS		/	/	/	/	/
		C01235	Galactinol	0.0723503	GC-MS		/	/	/	/	/
		C01697	Galactitol	0.00372047	LC-MS		/	/	/	/	/
		C05401	Galactosylglycerol	0.272078	LC-MS		/	/	/	/	/
		C05402	Melibiose	2.36288e-06	GC-MS		/	/	/	/	/
Organic acids metabolism	Fatty acid degradation (eco00071)	C00249	Hexadecanoic acid	31.8958	GC-MS		Q0AVM3	Acetyl-CoA acetyltransferase	2.16	Swol_1934	Syntrophomonas wolfei subsp. wolfei
		C00489	Glutarate	4.53611	GC-MS		A0A1I3BNT6	3',5'-cyclic AMP phosphodiesterase CpdA	5.99	SAMN04487861_10187	Selenomonas ruminantium
		C00517	Hexadecanal	65.4912	LC-MS		/	/	/	/	/
	Arginine and proline metabolism (eco00330)	C00134	Putrescine	5.40714	GC-MS		A0A124FL59	1-pyrroline-5-carboxylate dehydrogenase	4.7	XD68_1085	Synergistales bacterium
		C00086	Urea	4.34932	GC-MS		/	/	/	/	/
		C00022	Pyruvate	2.2243	GC-MS		/	/	/	/	/
		C00791	Creatinine	1.358	LC-MS		/	/	/	/	/
		C00213	Sarcosine	2.3786e+06	GC-MS		/	/	/	/	/
	Pyruvate metabolism (eco00620)	C00122	Fumarate	0.466872	GC-MS		Q88VJ2	D-lactate dehydrogenase	0.42	ldhD	Lactobacillus plantarum
		C00022	Pyruvate	2.2243	GC-MS		Q0AVM3	Acetyl-CoA acetyltransferase	2.16	Swol_1934	Syntrophomonas wolfei subsp. wolfei
		C00042	Succinate	4.82727	GC-MS		R7KAP8	Acetate kinase	2.41	ackA	Acidaminococcus sp.
		/	/	/	/		O32765	L-lactate dehydrogenase	0.4	ldh	Lactobacillus helveticus
		/	/	/	/		A0A173XEA3	Putative aldehyde dehydrogenase AldA	2.37	aldA	Mitsuokella jalaludinii
	Propanoate metabolism (eco00640)	C00099	β-Alanine	3.33253	GC-MS		R7KAP8	Acetate kinase	2.41	ackA	Acidaminococcus sp.
		C00042	Succinate	4.82727	GC-MS		Q0AVM3	Acetyl-CoA acetyltransferase	2.16	Swol_1934	Syntrophomonas wolfei subsp. wolfei
		C00109	2-Oxobutanoate	2.42389	GC-MS		C9LNB3	Methylmalonyl-CoA mutase domain protein	2.1	GCWU000321_01033	Dialister invisus
	Butanoate metabolism (eco00650)	C00022	Pyruvate	2.2243	GC-MS		Q0AVM3	Acetyl-CoA acetyltransferase	2.16	Swol_1934	Syntrophomonas wolfei subsp. wolfei
		C00042	Succinate	4.82727	GC-MS		/	/	/	/	/
		C00122	Fumarate	0.466872	GC-MS		/	/	/	/	/
		C00232	Succinate semialdehyde	4.32722	GC-MS		/	/	/	/	/
		C01089	(R)-3-Hydroxybutanoate	4.49099	GC-MS		/	/	/	/	/
	Glycine, serine and threonine metabolism (eco00260)	C00022	Pyruvate	2.2243	GC-MS		/	/	/	/	/
		C00049	L-Aspartate	7.57222	GC-MS		/	/	/	/	/
		C00109	2-Oxobutanoate	2.42389	GC-MS		/	/	/	/	/
		C00188	L-Threonine	3.52961	GC-MS		/	/	/	/	/
		C00213	Sarcosine	2.3786e+06	GC-MS		/	/	/	/	/
		C05519	L-Allothreonine	0.294613	GC-MS		/	/	/	/	/
	Fatty acid biosynthesis (eco00061)	C06424	Myristic Acid	14.9567	GC-MS		/	/	/	/	/
		C00249	Hexadecanoic acid	31.8958	GC-MS		/	/	/	/	/
		C06423	Caprylic acid	3.01728	GC-MS		/	/	/	/	/
